# Supplementary material for: MyD88 dimerization inhibitor ST2825 targets the aggressiveness of synovial fibroblasts in rheumatoid arthritis patients
Source: Arthritis Res Ther. 2023 Sep 25;25:180. doi: 10.1186/s13075-023-03145-0 (PMC10519089; doi:10.1186/s13075-023-03145-0)
Supplement: Supplementary file 2 — Additional file 2: Supplementary Data 1. Reactome Pathway Enrichment. [file 13075_2023_3145_MOESM2_ESM.xlsx]

## Sheet: Reactome Pathway Enrichment
Pathway	z-score	FDR	p-value	overlapping_genes	gene_set_library	log10P	geneset
DNA strand elongation Homo sapiens R-HSA-69190	20.8656	1.19398e-07	1.71549e-10	['RFC5', 'GINS2', 'RFC3', 'PRIM1', 'GINS3', 'RPA1', 'MCM3', 'MCM4', 'MCM5', 'MCM6', 'MCM2']	Reactome Pathways	9.76561	downregulated
Unwinding of DNA Homo sapiens R-HSA-176974	55.3611	1.00997e-06	4.15937e-09	['GINS2', 'GINS3', 'MCM3', 'MCM4', 'MCM5', 'MCM6', 'MCM2']	Reactome Pathways	8.38097	downregulated
Generic Transcription Pathway Homo sapiens R-HSA-212436	2.73228	1.00997e-06	4.3533e-09	['ZNF573', 'ZNF175', 'ZNF493', 'ZNF570', 'ZNF490', 'EXO1', 'ZNF606', 'ZNF528', 'ZNF605', 'ZNF208', 'CASP2', 'TOPBP1', 'ZNF445', 'ZNF565', 'ZNF562', 'RFC5', 'ZNF682', 'USP7', 'RFC3', 'CNOT6L', 'ZNF519', 'CCNE2', 'TBL1XR1', 'ZNF431', 'ZNF154', 'ZNF230', 'ZNF670', 'ZNF471', 'WRN', 'E2F1', 'ZNF665', 'ZNF587', 'ZNF785', 'ZNF583', 'ZNF141', 'ZNF460', 'SMAD3', 'SMURF2', 'RPA1', 'ZNF180', 'HIPK2', 'AGO2'…	Reactome Pathways	8.36118	downregulated
DNA Replication Homo sapiens R-HSA-69306	7.20995	1.29062e-06	7.41733e-09	['RFC5', 'GINS2', 'RFC3', 'PRIM1', 'GINS3', 'RPA1', 'CDC6', 'ORC1', 'PSME4', 'MCM3', 'E2F1', 'MCM4', 'E2F2', 'MCM5', 'MCM6', 'MCM2']	Reactome Pathways	8.12975	downregulated
S Phase Homo sapiens R-HSA-69242	6.37915	1.81512e-06	1.30396e-08	['RFC5', 'GINS2', 'RFC3', 'PRIM1', 'GINS3', 'RPA1', 'ESCO2', 'CDC6', 'WEE1', 'CCNE2', 'ORC1', 'PSME4', 'MCM3', 'MCM4', 'MCM5', 'MCM6', 'MCM2']	Reactome Pathways	7.88473	downregulated
Activation of ATR in response to replication stress Homo sapiens R-HSA-176187	14.7188	1.9217e-06	1.65664e-08	['RFC5', 'RFC3', 'ORC1', 'RPA1', 'MCM3', 'MCM4', 'MCM5', 'CDC6', 'MCM6', 'MCM2']	Reactome Pathways	7.78077	downregulated
Activation of the pre-replicative complex Homo sapiens R-HSA-68962	17.0023	3.16461e-06	3.1828e-08	['ORC1', 'PRIM1', 'RPA1', 'MCM3', 'MCM4', 'MCM5', 'CDC6', 'MCM6', 'MCM2']	Reactome Pathways	7.49719	downregulated
Synthesis of DNA Homo sapiens R-HSA-69239	6.73901	1.13284e-05	1.30212e-07	['RFC5', 'GINS2', 'RFC3', 'PRIM1', 'GINS3', 'RPA1', 'CDC6', 'ORC1', 'PSME4', 'MCM3', 'MCM4', 'MCM5', 'MCM6', 'MCM2']	Reactome Pathways	6.88535	downregulated
Cell Cycle Checkpoints Homo sapiens R-HSA-69620	4.68608	1.26172e-05	1.63154e-07	['RFC5', 'RFC3', 'RPA1', 'CDC6', 'WRN', 'WEE1', 'CCNE2', 'ORC1', 'EXO1', 'PSME4', 'UBE2N', 'MCM3', 'MCM4', 'MDM4', 'MCM5', 'WHSC1', 'TOPBP1', 'MCM6', 'MCM2']	Reactome Pathways	6.7874	downregulated
G2/M Checkpoints Homo sapiens R-HSA-69481	5.12522	1.56176e-05	2.24391e-07	['RFC5', 'RFC3', 'RPA1', 'CDC6', 'WRN', 'WEE1', 'ORC1', 'EXO1', 'PSME4', 'UBE2N', 'MCM3', 'MCM4', 'MCM5', 'WHSC1', 'TOPBP1', 'MCM6', 'MCM2']	Reactome Pathways	6.64899	downregulated
Homologous DNA Pairing and Strand Exchange Homo sapiens R-HSA-5693579	10.813	4.55307e-05	7.59658e-07	['RFC5', 'WRN', 'RFC3', 'RAD51', 'EXO1', 'XRCC2', 'XRCC3', 'RPA1', 'TOPBP1']	Reactome Pathways	6.11938	downregulated
M/G1 Transition Homo sapiens R-HSA-68874	6.82553	4.55307e-05	8.84424e-07	['ORC1', 'PRIM1', 'PSME4', 'MCM3', 'E2F1', 'RPA1', 'MCM4', 'E2F2', 'MCM5', 'MCM6', 'CDC6', 'MCM2']	Reactome Pathways	6.05334	downregulated
DNA Replication Pre-Initiation Homo sapiens R-HSA-69002	6.82553	4.55307e-05	8.84424e-07	['ORC1', 'PRIM1', 'PSME4', 'MCM3', 'E2F1', 'RPA1', 'MCM4', 'E2F2', 'MCM5', 'MCM6', 'CDC6', 'MCM2']	Reactome Pathways	6.05334	downregulated
Cell Cycle Homo sapiens R-HSA-1640170	2.68884	4.55307e-05	9.15847e-07	['ANKLE2', 'PRIM1', 'PSMC3IP', 'WRN', 'TUBA1A', 'ORC1', 'EXO1', 'E2F1', 'E2F2', 'MYBL2', 'SPDL1', 'WHSC1', 'TOPBP1', 'CEP78', 'RFC5', 'GINS2', 'RFC3', 'GINS3', 'RPA1', 'HAUS6', 'CDC6', 'ESCO2', 'WEE1', 'RAD51', 'CCNE2', 'NUP50', 'PSME4', 'MSH5', 'MCM3', 'UBE2N', 'MCM4', 'MDM4', 'MCM5', 'MCM6', 'MCM2']	Reactome Pathways	6.03818	downregulated
HDR through Homologous Recombination (HRR) Homo sapiens R-HSA-5685942	7.34921	0.000182624	3.93587e-06	['GEN1', 'RFC5', 'RFC3', 'WRN', 'RAD51', 'EXO1', 'XRCC2', 'XRCC3', 'RPA1', 'TOPBP1']	Reactome Pathways	5.40496	downregulated
Presynaptic phase of homologous DNA pairing and strand exchange Homo sapiens R-HSA-5693616	10.2119	0.000195214	4.48768e-06	['RFC5', 'WRN', 'RFC3', 'RAD51', 'EXO1', 'XRCC2', 'RPA1', 'TOPBP1']	Reactome Pathways	5.34798	downregulated
Assembly of the pre-replicative complex Homo sapiens R-HSA-68867	6.96133	0.000246725	6.02634e-06	['ORC1', 'PSME4', 'MCM3', 'E2F1', 'MCM4', 'E2F2', 'MCM5', 'MCM6', 'CDC6', 'MCM2']	Reactome Pathways	5.21995	downregulated
Mitotic G1-G1/S phases Homo sapiens R-HSA-453279	4.57552	0.000314706	8.13895e-06	['PRIM1', 'RPA1', 'CDC6', 'WEE1', 'CCNE2', 'ORC1', 'MCM3', 'E2F1', 'MCM4', 'E2F2', 'MYBL2', 'MCM5', 'MCM6', 'MCM2']	Reactome Pathways	5.08943	downregulated
Regulation of DNA replication Homo sapiens R-HSA-69304	6.10204	0.00061728	1.6851e-05	['ORC1', 'PSME4', 'MCM3', 'E2F1', 'MCM4', 'E2F2', 'MCM5', 'MCM6', 'CDC6', 'MCM2']	Reactome Pathways	4.77337	downregulated
HDR through Homologous Recombination (HR) or Single Strand Annealing (SSA) Homo sapiens R-HSA-5693567	4.77049	0.000793817	2.39514e-05	['GEN1', 'RFC5', 'RFC3', 'WRN', 'RAD51', 'EXO1', 'XRCC2', 'XRCC3', 'UBE2N', 'RPA1', 'WHSC1', 'TOPBP1']	Reactome Pathways	4.62067	downregulated
G1/S Transition Homo sapiens R-HSA-69206	4.77049	0.000793817	2.39514e-05	['WEE1', 'CCNE2', 'ORC1', 'PRIM1', 'MCM3', 'E2F1', 'RPA1', 'MCM4', 'MCM5', 'CDC6', 'MCM6', 'MCM2']	Reactome Pathways	4.62067	downregulated
HDR through Single Strand Annealing (SSA) Homo sapiens R-HSA-5685938	9.21501	0.000994634	3.14396e-05	['RFC5', 'WRN', 'RFC3', 'RAD51', 'EXO1', 'RPA1', 'TOPBP1']	Reactome Pathways	4.50252	downregulated
Gene Expression Homo sapiens R-HSA-74160	1.7745	0.00113252	3.74253e-05	['ZNF573', 'ZNF175', 'ZNF493', 'ZNF570', 'TSEN15', 'ZNF490', 'ZC3H8', 'EXO1', 'ZNF606', 'ZNF528', 'ZNF605', 'SEC61G', 'ZNF208', 'DGCR8', 'CASP2', 'TOPBP1', 'ZNF445', 'TNPO1', 'ZNF565', 'ZNF562', 'RFC5', 'ZNF682', 'USP7', 'RFC3', 'CNOT6L', 'PRPF4', 'DDX39B', 'ZNF519', 'CCNE2', 'TBL1XR1', 'NUP50', 'PSME4', 'ZNF431', 'ZNF154', 'ZNF230', 'ZNF670', 'ZNF471', 'UHRF1', 'CSTF3', 'U2AF1', 'WRN', 'EXOSC8',…	Reactome Pathways	4.42683	downregulated
Homology Directed Repair Homo sapiens R-HSA-5693538	4.49907	0.00117209	4.04169e-05	['GEN1', 'RFC5', 'RFC3', 'WRN', 'RAD51', 'EXO1', 'XRCC2', 'XRCC3', 'UBE2N', 'RPA1', 'WHSC1', 'TOPBP1']	Reactome Pathways	4.39344	downregulated
CDC6 association with the ORC:origin complex Homo sapiens R-HSA-68689	22.4574	0.00298639	0.000110759	['ORC1', 'E2F1', 'E2F2', 'CDC6']	Reactome Pathways	3.95562	downregulated
Cell Cycle, Mitotic Homo sapiens R-HSA-69278	2.39841	0.00298639	0.000111561	['ANKLE2', 'PRIM1', 'TUBA1A', 'ORC1', 'E2F1', 'E2F2', 'MYBL2', 'SPDL1', 'CEP78', 'RFC5', 'GINS2', 'RFC3', 'GINS3', 'RPA1', 'HAUS6', 'CDC6', 'ESCO2', 'WEE1', 'CCNE2', 'NUP50', 'PSME4', 'MCM3', 'MCM4', 'MCM5', 'MCM6', 'MCM2']	Reactome Pathways	3.95249	downregulated
Resolution of D-loop Structures through Holliday Junction Intermediates Homo sapiens R-HSA-5693568	9.09717	0.00318366	0.000123504	['GEN1', 'WRN', 'RAD51', 'EXO1', 'XRCC2', 'XRCC3']	Reactome Pathways	3.90832	downregulated
G2/M DNA damage checkpoint Homo sapiens R-HSA-69473	5.16187	0.00348333	0.000140134	['RFC5', 'RFC3', 'WRN', 'WEE1', 'EXO1', 'RPA1', 'UBE2N', 'TOPBP1', 'WHSC1']	Reactome Pathways	3.85346	downregulated
Resolution of D-Loop Structures Homo sapiens R-HSA-5693537	8.75978	0.00354693	0.000147789	['GEN1', 'WRN', 'RAD51', 'EXO1', 'XRCC2', 'XRCC3']	Reactome Pathways	3.83036	downregulated
DNA Double-Strand Break Repair Homo sapiens R-HSA-5693532	3.58073	0.00676928	0.000291779	['GEN1', 'RFC5', 'RFC3', 'WRN', 'RAD51', 'EXO1', 'XRCC2', 'XRCC3', 'UBE2N', 'RPA1', 'WHSC1', 'TOPBP1']	Reactome Pathways	3.53495	downregulated
Orc1 removal from chromatin Homo sapiens R-HSA-68949	5.09782	0.00760814	0.0003498	['ORC1', 'PSME4', 'MCM3', 'MCM4', 'MCM5', 'MCM6', 'CDC6', 'MCM2']	Reactome Pathways	3.45618	downregulated
Switching of origins to a post-replicative state Homo sapiens R-HSA-69052	5.09782	0.00760814	0.0003498	['ORC1', 'PSME4', 'MCM3', 'MCM4', 'MCM5', 'MCM6', 'CDC6', 'MCM2']	Reactome Pathways	3.45618	downregulated
Regulation of TP53 Activity through Phosphorylation Homo sapiens R-HSA-6804756	4.44959	0.00808807	0.000383486	['RFC5', 'RFC3', 'WRN', 'EXO1', 'RPA1', 'MDM4', 'TOPBP1', 'HIPK2', 'TAF1']	Reactome Pathways	3.41625	downregulated
Resolution of D-loop Structures through Synthesis-Dependent Strand Annealing (SDSA) Homo sapiens R-HSA-5693554	9.36941	0.00820943	0.000407637	['WRN', 'RAD51', 'EXO1', 'XRCC2', 'XRCC3']	Reactome Pathways	3.38973	downregulated
Association of licensing factors with the pre-replicative complex Homo sapiens R-HSA-69298	14.2881	0.00820943	0.000423084	['ORC1', 'E2F1', 'E2F2', 'CDC6']	Reactome Pathways	3.37357	downregulated
Removal of licensing factors from origins Homo sapiens R-HSA-69300	4.93801	0.00820943	0.000424626	['ORC1', 'PSME4', 'MCM3', 'MCM4', 'MCM5', 'MCM6', 'CDC6', 'MCM2']	Reactome Pathways	3.37199	downregulated
DNA Repair Homo sapiens R-HSA-73894	2.52576	0.0166409	0.000884644	['GEN1', 'RFC5', 'USP7', 'RFC3', 'FANCM', 'XRCC2', 'XRCC3', 'RPA1', 'FANCA', 'FANCB', 'MSH6', 'WRN', 'RAD51', 'EXO1', 'UBE2N', 'WHSC1', 'TOPBP1']	Reactome Pathways	3.05323	downregulated
Processing of DNA double-strand break ends Homo sapiens R-HSA-5693607	4.32721	0.0171919	0.000938636	['RFC5', 'RFC3', 'WRN', 'EXO1', 'RPA1', 'UBE2N', 'TOPBP1', 'WHSC1']	Reactome Pathways	3.0275	downregulated
Bicarbonate transporters Homo sapiens R-HSA-425381	19.6117	0.0208071	0.00116591	['SLC4A7', 'SLC4A4', 'SLC4A5']	Reactome Pathways	2.93333	downregulated
Lagging Strand Synthesis Homo sapiens R-HSA-69186	9.82056	0.023664	0.00136	['RFC5', 'RFC3', 'PRIM1', 'RPA1']	Reactome Pathways	2.86646	downregulated
Telomere C-strand (Lagging Strand) Synthesis Homo sapiens R-HSA-174417	8.72849	0.0335056	0.00197375	['RFC5', 'RFC3', 'PRIM1', 'RPA1']	Reactome Pathways	2.70471	downregulated
Reduction of cytosolic Ca++ levels Homo sapiens R-HSA-418359	13.0724	0.0478489	0.00288743	['ATP2B4', 'ATP2A3', 'SLC8A1']	Reactome Pathways	2.53949	downregulated
G0 and Early G1 Homo sapiens R-HSA-1538133	7.48041	0.0520734	0.00321718	['CCNE2', 'E2F1', 'MYBL2', 'CDC6']	Reactome Pathways	2.49253	downregulated
Polymerase switching Homo sapiens R-HSA-69091	10.6945	0.0681641	0.00460303	['RFC5', 'RFC3', 'PRIM1']	Reactome Pathways	2.33696	downregulated
Leading Strand Synthesis Homo sapiens R-HSA-69109	10.6945	0.0681641	0.00460303	['RFC5', 'RFC3', 'PRIM1']	Reactome Pathways	2.33696	downregulated
Polymerase switching on the C-strand of the telomere Homo sapiens R-HSA-174411	10.6945	0.0681641	0.00460303	['RFC5', 'RFC3', 'PRIM1']	Reactome Pathways	2.33696	downregulated
Mismatch repair (MMR) directed by MSH2:MSH6 (MutSalpha) Homo sapiens R-HSA-5358565	10.6945	0.0681641	0.00460303	['MSH6', 'EXO1', 'RPA1']	Reactome Pathways	2.33696	downregulated
Regulation of TP53 Activity Homo sapiens R-HSA-5633007	2.802	0.0688039	0.0047451	['RFC5', 'USP7', 'RFC3', 'WRN', 'EXO1', 'RPA1', 'MDM4', 'TOPBP1', 'HIPK2', 'TAF1']	Reactome Pathways	2.32375	downregulated
Extension of Telomeres Homo sapiens R-HSA-180786	6.54435	0.0697264	0.0049089	['RFC5', 'RFC3', 'PRIM1', 'RPA1']	Reactome Pathways	2.30902	downregulated
Mismatch Repair Homo sapiens R-HSA-5358508	9.80282	0.0786205	0.00564802	['MSH6', 'EXO1', 'RPA1']	Reactome Pathways	2.2481	downregulated
Translesion synthesis by REV1 Homo sapiens R-HSA-110312	9.04829	0.0931248	0.0068238	['RFC5', 'RFC3', 'RPA1']	Reactome Pathways	2.16597	downregulated
G1/S-Specific Transcription Homo sapiens R-HSA-69205	8.40155	0.10484	0.00813412	['ORC1', 'E2F1', 'CDC6']	Reactome Pathways	2.08969	downregulated
Translesion synthesis by POLI Homo sapiens R-HSA-5656121	8.40155	0.10484	0.00813412	['RFC5', 'RFC3', 'RPA1']	Reactome Pathways	2.08969	downregulated
Translesion synthesis by POLK Homo sapiens R-HSA-5655862	8.40155	0.10484	0.00813412	['RFC5', 'RFC3', 'RPA1']	Reactome Pathways	2.08969	downregulated
E2F mediated regulation of DNA replication Homo sapiens R-HSA-113510	5.41463	0.112562	0.00889498	['ORC1', 'PRIM1', 'E2F1', 'CDC6']	Reactome Pathways	2.05085	downregulated
Fanconi Anemia Pathway Homo sapiens R-HSA-6783310	5.06478	0.13405	0.0109457	['FANCM', 'FANCA', 'RPA1', 'FANCB']	Reactome Pathways	1.96076	downregulated
Translesion Synthesis by POLH Homo sapiens R-HSA-110320	7.3506	0.13405	0.0111708	['RFC5', 'RFC3', 'RPA1']	Reactome Pathways	1.95192	downregulated
PCNA-Dependent Long Patch Base Excision Repair Homo sapiens R-HSA-5651801	7.3506	0.13405	0.0111708	['RFC5', 'RFC3', 'RPA1']	Reactome Pathways	1.95192	downregulated
Transport of inorganic cations/anions and amino acids/oligopeptides Homo sapiens R-HSA-425393	2.99533	0.142841	0.0121087	['SLC34A3', 'SLC4A7', 'SLC7A6', 'SLC1A6', 'SLC4A4', 'SLC4A5', 'SLC8A1']	Reactome Pathways	1.9169	downregulated
Resolution of AP sites via the multiple-nucleotide patch replacement pathway Homo sapiens R-HSA-110373	6.18903	0.194877	0.0167997	['RFC5', 'RFC3', 'RPA1']	Reactome Pathways	1.7747	downregulated
Gap-filling DNA repair synthesis and ligation in GG-NER Homo sapiens R-HSA-5696397	5.87928	0.216425	0.0189683	['RFC5', 'RFC3', 'RPA1']	Reactome Pathways	1.72197	downregulated
Platelet calcium homeostasis Homo sapiens R-HSA-418360	4.89839	0.326147	0.0291179	['ATP2A3', 'ATP2B4', 'SLC8A1']	Reactome Pathways	1.53584	downregulated
Transcriptional Regulation by TP53 Homo sapiens R-HSA-3700989	1.78016	0.326147	0.0295219	['RFC5', 'USP7', 'RFC3', 'CNOT6L', 'RPA1', 'HIPK2', 'WRN', 'CCNE2', 'EXO1', 'AGO2', 'E2F1', 'CASP2', 'MDM4', 'TOPBP1', 'TAF1']	Reactome Pathways	1.52986	downregulated
Recognition of DNA damage by PCNA-containing replication complex Homo sapiens R-HSA-110314	4.70221	0.348249	0.0320229	['RFC5', 'RFC3', 'RPA1']	Reactome Pathways	1.49454	downregulated
Inhibition of replication initiation of damaged DNA by RB1/E2F1 Homo sapiens R-HSA-113501	7.82731	0.373469	0.0348785	['PRIM1', 'E2F1']	Reactome Pathways	1.45744	downregulated
Termination of translesion DNA synthesis Homo sapiens R-HSA-5656169	4.35345	0.398125	0.0382688	['RFC5', 'RFC3', 'RPA1']	Reactome Pathways	1.41716	downregulated
Ion homeostasis Homo sapiens R-HSA-5578775	3.33785	0.398125	0.0383252	['ATP2A3', 'ATP2B4', 'RYR3', 'SLC8A1']	Reactome Pathways	1.41652	downregulated
TP53 Regulates Transcription of Genes Involved in G1 Cell Cycle Arrest Homo sapiens R-HSA-6804116	7.11537	0.415043	0.0405502	['CCNE2', 'E2F1']	Reactome Pathways	1.39201	downregulated
Oncogene Induced Senescence Homo sapiens R-HSA-2559585	4.0528	0.4499	0.0450865	['E2F1', 'E2F2', 'ETS1']	Reactome Pathways	1.34595	downregulated
Meiotic recombination Homo sapiens R-HSA-912446	3.1371	0.4499	0.0457898	['PSMC3IP', 'RAD51', 'MSH5', 'RPA1']	Reactome Pathways	1.33923	downregulated
Removal of the Flap Intermediate Homo sapiens R-HSA-69166	6.52209	0.4499	0.0465414	['PRIM1', 'RPA1']	Reactome Pathways	1.33216	downregulated
Mismatch repair (MMR) directed by MSH2:MSH3 (MutSbeta) Homo sapiens R-HSA-5358606	6.52209	0.4499	0.0465414	['EXO1', 'RPA1']	Reactome Pathways	1.33216	downregulated
Processive synthesis on the lagging strand Homo sapiens R-HSA-69183	6.02008	0.50372	0.0528327	['PRIM1', 'RPA1']	Reactome Pathways	1.2771	downregulated
Pre-NOTCH Expression and Processing Homo sapiens R-HSA-1912422	2.95907	0.507949	0.0540061	['AGO2', 'ATP2A3', 'E2F1', 'MAMLD1']	Reactome Pathways	1.26756	downregulated
Resolution of Abasic Sites (AP sites) Homo sapiens R-HSA-73933	3.67228	0.516089	0.0563546	['RFC5', 'RFC3', 'RPA1']	Reactome Pathways	1.24907	downregulated
Base Excision Repair Homo sapiens R-HSA-73884	3.67228	0.516089	0.0563546	['RFC5', 'RFC3', 'RPA1']	Reactome Pathways	1.24907	downregulated
Polo-like kinase mediated events Homo sapiens R-HSA-156711	5.58979	0.534471	0.0594054	['WEE1', 'MYBL2']	Reactome Pathways	1.22617	downregulated
Telomere Maintenance Homo sapiens R-HSA-157579	2.85117	0.534471	0.0598976	['RFC5', 'RFC3', 'PRIM1', 'RPA1']	Reactome Pathways	1.22259	downregulated
Translesion synthesis by Y family DNA polymerases bypasses lesions on DNA template Homo sapiens R-HSA-110313	3.45591	0.568569	0.0645359	['RFC5', 'RFC3', 'RPA1']	Reactome Pathways	1.1902	downregulated
Tristetraprolin (TTP, ZFP36) binds and destabilizes mRNA Homo sapiens R-HSA-450513	5.21687	0.576302	0.0662416	['EXOSC8', 'TNPO1']	Reactome Pathways	1.17887	downregulated
Gap-filling DNA repair synthesis and ligation in TC-NER Homo sapiens R-HSA-6782210	2.70328	0.595864	0.0693462	['RFC5', 'USP7', 'RFC3', 'RPA1']	Reactome Pathways	1.15898	downregulated
Dual incision in TC-NER Homo sapiens R-HSA-6782135	2.65733	0.614069	0.0726563	['RFC5', 'USP7', 'RFC3', 'RPA1']	Reactome Pathways	1.13873	downregulated
Dual Incision in GG-NER Homo sapiens R-HSA-5696400	3.26358	0.614069	0.0732295	['RFC5', 'RFC3', 'RPA1']	Reactome Pathways	1.13531	downregulated
Pre-NOTCH Transcription and Translation Homo sapiens R-HSA-1912408	3.0915	0.682855	0.0824136	['AGO2', 'E2F1', 'MAMLD1']	Reactome Pathways	1.084	downregulated
Post-chaperonin tubulin folding pathway Homo sapiens R-HSA-389977	3.91165	0.781275	0.103796	['TUBA1A', 'TUBA8']	Reactome Pathways	0.983821	downregulated
RA biosynthesis pathway Homo sapiens R-HSA-5365859	3.91165	0.781275	0.103796	['ALDH1A3', 'DHRS3']	Reactome Pathways	0.983821	downregulated
Nephrin interactions Homo sapiens R-HSA-373753	3.91165	0.781275	0.103796	['MAGI2', 'PIK3CB']	Reactome Pathways	0.983821	downregulated
ISG15 antiviral mechanism Homo sapiens R-HSA-1169408	2.30455	0.781275	0.105893	['NUP50', 'UBE2N', 'FLNB', 'KPNB1']	Reactome Pathways	0.975131	downregulated
Antiviral mechanism by IFN-stimulated genes Homo sapiens R-HSA-1169410	2.30455	0.781275	0.105893	['NUP50', 'UBE2N', 'FLNB', 'KPNB1']	Reactome Pathways	0.975131	downregulated
DNA Damage Bypass Homo sapiens R-HSA-73893	2.73132	0.781275	0.107363	['RFC5', 'RFC3', 'RPA1']	Reactome Pathways	0.969145	downregulated
Downregulation of SMAD2/3:SMAD4 transcriptional activity Homo sapiens R-HSA-2173795	3.72519	0.781275	0.111874	['SMAD3', 'SMURF2']	Reactome Pathways	0.951269	downregulated
MicroRNA (miRNA) biogenesis Homo sapiens R-HSA-203927	3.72519	0.781275	0.111874	['AGO2', 'DGCR8']	Reactome Pathways	0.951269	downregulated
The canonical retinoid cycle in rods (twilight vision) Homo sapiens R-HSA-2453902	3.72519	0.781275	0.111874	['NAPEPLD', 'LRAT']	Reactome Pathways	0.951269	downregulated
TP53 Regulates Transcription of Cell Cycle Genes Homo sapiens R-HSA-6791312	2.60966	0.781275	0.118073	['CNOT6L', 'CCNE2', 'E2F1']	Reactome Pathways	0.92785	downregulated
SUMOylation of DNA damage response and repair proteins Homo sapiens R-HSA-3108214	2.20684	0.781275	0.118269	['WRN', 'NUP50', 'RPA1', 'SMC6']	Reactome Pathways	0.927129	downregulated
Propionyl-CoA catabolism Homo sapiens R-HSA-71032	9.76754	0.781275	0.118915	['MCEE']	Reactome Pathways	0.924762	downregulated
Ficolins bind to repetitive carbohydrate structures on the target cell surface Homo sapiens R-HSA-2855086	9.76754	0.781275	0.118915	['FCN1']	Reactome Pathways	0.924762	downregulated
The fatty acid cycling model Homo sapiens R-HSA-167826	9.76754	0.781275	0.118915	['SLC25A14']	Reactome Pathways	0.924762	downregulated
Sodium-coupled phosphate cotransporters Homo sapiens R-HSA-427652	9.76754	0.781275	0.118915	['SLC34A3']	Reactome Pathways	0.924762	downregulated
Extrinsic Pathway of Fibrin Clot Formation Homo sapiens R-HSA-140834	9.76754	0.781275	0.118915	['TFPI']	Reactome Pathways	0.924762	downregulated
tRNA processing in the mitochondrion Homo sapiens R-HSA-6785470	9.76754	0.781275	0.118915	['KIAA0391']	Reactome Pathways	0.924762	downregulated
The proton buffering model Homo sapiens R-HSA-167827	9.76754	0.781275	0.118915	['SLC25A14']	Reactome Pathways	0.924762	downregulated
Mitochondrial Uncoupling Proteins Homo sapiens R-HSA-166187	9.76754	0.781275	0.118915	['SLC25A14']	Reactome Pathways	0.924762	downregulated
G2 Phase Homo sapiens R-HSA-68911	9.76754	0.781275	0.118915	['E2F1']	Reactome Pathways	0.924762	downregulated
G2/M DNA replication checkpoint Homo sapiens R-HSA-69478	9.76754	0.781275	0.118915	['WEE1']	Reactome Pathways	0.924762	downregulated
IKK complex recruitment mediated by RIP1 Homo sapiens R-HSA-937041	3.55568	0.781275	0.12011	['UBE2N', 'LY96']	Reactome Pathways	0.920421	downregulated
Pyrimidine metabolism Homo sapiens R-HSA-73848	3.55568	0.781275	0.12011	['DCK', 'DHODH']	Reactome Pathways	0.920421	downregulated
Transcription-Coupled Nucleotide Excision Repair (TC-NER) Homo sapiens R-HSA-6781827	2.17608	0.785624	0.122528	['RFC5', 'USP7', 'RFC3', 'RPA1']	Reactome Pathways	0.911765	downregulated
Cardiac conduction Homo sapiens R-HSA-5576891	1.82384	0.785624	0.123036	['KCNJ14', 'ATP2A3', 'ATP2B4', 'SLC8A1', 'RYR3', 'HIPK2']	Reactome Pathways	0.909968	downregulated
Basigin interactions Homo sapiens R-HSA-210991	3.40091	0.791127	0.128489	['SPN', 'SLC7A6']	Reactome Pathways	0.891134	downregulated
Formation of tubulin folding intermediates by CCT/TriC Homo sapiens R-HSA-389960	3.40091	0.791127	0.128489	['TUBA1A', 'TUBA8']	Reactome Pathways	0.891134	downregulated
Nucleotide Excision Repair Homo sapiens R-HSA-5696398	1.90223	0.791127	0.134089	['RFC5', 'USP7', 'RFC3', 'UBE2N', 'RPA1']	Reactome Pathways	0.872608	downregulated
Post-Elongation Processing of Intron-Containing pre-mRNA Homo sapiens R-HSA-112296	2.44618	0.791127	0.134837	['DDX39B', 'CSTF3', 'U2AF1']	Reactome Pathways	0.870189	downregulated
mRNA 3'-end processing Homo sapiens R-HSA-72187	2.44618	0.791127	0.134837	['DDX39B', 'CSTF3', 'U2AF1']	Reactome Pathways	0.870189	downregulated
Downregulation of TGF-beta receptor signaling Homo sapiens R-HSA-2173788	3.25904	0.791127	0.137	['SMAD3', 'SMURF2']	Reactome Pathways	0.86328	downregulated
Lectin pathway of complement activation Homo sapiens R-HSA-166662	7.81363	0.791127	0.140948	['FCN1']	Reactome Pathways	0.850942	downregulated
LDL-mediated lipid transport Homo sapiens R-HSA-171052	7.81363	0.791127	0.140948	['CETP']	Reactome Pathways	0.850942	downregulated
SMAD2/3 Phosphorylation Motif Mutants in Cancer Homo sapiens R-HSA-3304356	7.81363	0.791127	0.140948	['SMAD3']	Reactome Pathways	0.850942	downregulated
Pyrimidine biosynthesis Homo sapiens R-HSA-500753	7.81363	0.791127	0.140948	['DHODH']	Reactome Pathways	0.850942	downregulated
DNA replication initiation Homo sapiens R-HSA-68952	7.81363	0.791127	0.140948	['PRIM1']	Reactome Pathways	0.850942	downregulated
Telomere C-strand synthesis initiation Homo sapiens R-HSA-174430	7.81363	0.791127	0.140948	['PRIM1']	Reactome Pathways	0.850942	downregulated
Assembly of the ORC complex at the origin of replication Homo sapiens R-HSA-68616	7.81363	0.791127	0.140948	['ORC1']	Reactome Pathways	0.850942	downregulated
NADE modulates death signalling Homo sapiens R-HSA-205025	7.81363	0.791127	0.140948	['CASP2']	Reactome Pathways	0.850942	downregulated
The retinoid cycle in cones (daylight vision) Homo sapiens R-HSA-2187335	7.81363	0.791127	0.140948	['DHRS3']	Reactome Pathways	0.850942	downregulated
Caspase activation via extrinsic apoptotic signalig pathway Homo sapiens R-HSA-5357769	3.12851	0.793027	0.145631	['DCC', 'LY96']	Reactome Pathways	0.836748	downregulated
Global Genome Nucleotide Excision Repair (GG-NER) Homo sapiens R-HSA-5696399	2.00806	0.793027	0.149391	['RFC5', 'RFC3', 'RPA1', 'UBE2N']	Reactome Pathways	0.825677	downregulated
Mitotic G2-G2/M phases Homo sapiens R-HSA-453274	1.63387	0.793027	0.149845	['WEE1', 'TUBA1A', 'PSME4', 'E2F1', 'MYBL2', 'HAUS6', 'CEP78']	Reactome Pathways	0.824359	downregulated
Synthesis of PA Homo sapiens R-HSA-1483166	3.00803	0.793027	0.15437	['AGPAT5', 'DDHD2']	Reactome Pathways	0.811438	downregulated
Regulation of cholesterol biosynthesis by SREBP (SREBF) Homo sapiens R-HSA-1655829	2.25755	0.793027	0.158358	['TBL1XR1', 'ACACB', 'KPNB1']	Reactome Pathways	0.80036	downregulated
Loss of Function of TGFBR1 in Cancer Homo sapiens R-HSA-3656534	6.51102	0.793027	0.162431	['SMAD3']	Reactome Pathways	0.789332	downregulated
TGFBR1 KD Mutants in Cancer Homo sapiens R-HSA-3656532	6.51102	0.793027	0.162431	['SMAD3']	Reactome Pathways	0.789332	downregulated
PTK6 promotes HIF1A stabilization Homo sapiens R-HSA-8857538	6.51102	0.793027	0.162431	['LRRK2']	Reactome Pathways	0.789332	downregulated
Ubiquinol biosynthesis Homo sapiens R-HSA-2142789	6.51102	0.793027	0.162431	['COQ7']	Reactome Pathways	0.789332	downregulated
Defective HLCS causes multiple carboxylase deficiency Homo sapiens R-HSA-3371599	6.51102	0.793027	0.162431	['ACACB']	Reactome Pathways	0.789332	downregulated
SMAD2/3 MH2 Domain Mutants in Cancer Homo sapiens R-HSA-3315487	6.51102	0.793027	0.162431	['SMAD3']	Reactome Pathways	0.789332	downregulated
Loss of Function of SMAD2/3 in Cancer Homo sapiens R-HSA-3304349	6.51102	0.793027	0.162431	['SMAD3']	Reactome Pathways	0.789332	downregulated
Post-transcriptional silencing by small RNAs Homo sapiens R-HSA-426496	6.51102	0.793027	0.162431	['AGO2']	Reactome Pathways	0.789332	downregulated
Defects in biotin (Btn) metabolism Homo sapiens R-HSA-3323169	6.51102	0.793027	0.162431	['ACACB']	Reactome Pathways	0.789332	downregulated
YAP1- and WWTR1 (TAZ)-stimulated gene expression Homo sapiens R-HSA-2032785	2.89647	0.793027	0.163206	['TBL1XR1', 'HIPK2']	Reactome Pathways	0.787263	downregulated
Meiosis Homo sapiens R-HSA-1500620	1.93339	0.793027	0.163599	['PSMC3IP', 'RAD51', 'MSH5', 'RPA1']	Reactome Pathways	0.786221	downregulated
Hedgehog 'on' state Homo sapiens R-HSA-5632684	1.93339	0.793027	0.163599	['SMURF2', 'CUL3', 'PSME4', 'SPOPL']	Reactome Pathways	0.786221	downregulated
Chromosome Maintenance Homo sapiens R-HSA-73886	1.90972	0.793027	0.16844	['RFC5', 'RFC3', 'PRIM1', 'RPA1']	Reactome Pathways	0.773555	downregulated
Tight junction interactions Homo sapiens R-HSA-420029	2.79289	0.793027	0.17213	['CLDN11', 'PARD6B']	Reactome Pathways	0.764142	downregulated
Transport of Ribonucleoproteins into the Host Nucleus Homo sapiens R-HSA-168271	2.79289	0.793027	0.17213	['NUP50', 'KPNB1']	Reactome Pathways	0.764142	downregulated
TCR signaling Homo sapiens R-HSA-202403	1.73299	0.793027	0.17366	['ITK', 'PSME4', 'UBE2N', 'PIK3CB', 'PAG1']	Reactome Pathways	0.760301	downregulated
CDT1 association with the CDC6:ORC:origin complex Homo sapiens R-HSA-68827	2.13408	0.793027	0.176758	['ORC1', 'PSME4', 'CDC6']	Reactome Pathways	0.752622	downregulated
NOD1/2 Signaling Pathway Homo sapiens R-HSA-168638	2.69644	0.793027	0.181132	['UBE2N', 'CASP2']	Reactome Pathways	0.742005	downregulated
Inwardly rectifying K+ channels Homo sapiens R-HSA-1296065	2.69644	0.793027	0.181132	['KCNJ6', 'KCNJ14']	Reactome Pathways	0.742005	downregulated
Synthesis of UDP-N-acetyl-glucosamine Homo sapiens R-HSA-446210	5.58059	0.793027	0.183377	['GNPNAT1']	Reactome Pathways	0.736655	downregulated
Activation of PUMA and translocation to mitochondria Homo sapiens R-HSA-139915	5.58059	0.793027	0.183377	['E2F1']	Reactome Pathways	0.736655	downregulated
Interleukin-17 signaling Homo sapiens R-HSA-448424	5.58059	0.793027	0.183377	['IL17RB']	Reactome Pathways	0.736655	downregulated
tRNA modification in the mitochondrion Homo sapiens R-HSA-6787450	5.58059	0.793027	0.183377	['TRMT61B']	Reactome Pathways	0.736655	downregulated
Signaling by TGF-beta Receptor Complex in Cancer Homo sapiens R-HSA-3304351	5.58059	0.793027	0.183377	['SMAD3']	Reactome Pathways	0.736655	downregulated
Coenzyme A biosynthesis Homo sapiens R-HSA-196783	5.58059	0.793027	0.183377	['SLC25A16']	Reactome Pathways	0.736655	downregulated
ChREBP activates metabolic gene expression Homo sapiens R-HSA-163765	5.58059	0.793027	0.183377	['ACACB']	Reactome Pathways	0.736655	downregulated
Digestion of dietary carbohydrate Homo sapiens R-HSA-189085	5.58059	0.793027	0.183377	['TREH']	Reactome Pathways	0.736655	downregulated
Release of Hh-Np from the secreting cell Homo sapiens R-HSA-5362798	5.58059	0.793027	0.183377	['DISP2']	Reactome Pathways	0.736655	downregulated
Post-Elongation Processing of the Transcript Homo sapiens R-HSA-76044	2.05899	0.793027	0.189337	['DDX39B', 'CSTF3', 'U2AF1']	Reactome Pathways	0.722765	downregulated
RNA Polymerase II Transcription Termination Homo sapiens R-HSA-73856	2.05899	0.793027	0.189337	['DDX39B', 'CSTF3', 'U2AF1']	Reactome Pathways	0.722765	downregulated
Cleavage of Growing Transcript in the Termination Region Homo sapiens R-HSA-109688	2.05899	0.793027	0.189337	['DDX39B', 'CSTF3', 'U2AF1']	Reactome Pathways	0.722765	downregulated
TGF-beta receptor signaling activates SMADs Homo sapiens R-HSA-2173789	2.60643	0.793027	0.190202	['SMAD3', 'SMURF2']	Reactome Pathways	0.720786	downregulated
Nuclear import of Rev protein Homo sapiens R-HSA-180746	2.60643	0.793027	0.190202	['NUP50', 'KPNB1']	Reactome Pathways	0.720786	downregulated
Cooperation of Prefoldin and TriC/CCT in actin and tubulin folding Homo sapiens R-HSA-389958	2.60643	0.793027	0.190202	['TUBA1A', 'TUBA8']	Reactome Pathways	0.720786	downregulated
Signaling by NOTCH Homo sapiens R-HSA-157118	1.6734	0.793027	0.190617	['TBL1XR1', 'AGO2', 'ATP2A3', 'E2F1', 'MAMLD1']	Reactome Pathways	0.719838	downregulated
Diseases associated with visual transduction Homo sapiens R-HSA-2474795	4.88277	0.793027	0.203801	['NAPEPLD']	Reactome Pathways	0.690794	downregulated
Small interfering RNA (siRNA) biogenesis Homo sapiens R-HSA-426486	4.88277	0.793027	0.203801	['AGO2']	Reactome Pathways	0.690794	downregulated
Inactivation of Cdc42 and Rac Homo sapiens R-HSA-428543	4.88277	0.793027	0.203801	['SRGAP1']	Reactome Pathways	0.690794	downregulated
Retinoid cycle disease events Homo sapiens R-HSA-2453864	4.88277	0.793027	0.203801	['NAPEPLD']	Reactome Pathways	0.690794	downregulated
Degradation of cysteine and homocysteine Homo sapiens R-HSA-1614558	4.88277	0.793027	0.203801	['CSAD']	Reactome Pathways	0.690794	downregulated
Pyrimidine salvage reactions Homo sapiens R-HSA-73614	4.88277	0.793027	0.203801	['DCK']	Reactome Pathways	0.690794	downregulated
MAPK1 (ERK2) activation Homo sapiens R-HSA-112411	4.88277	0.793027	0.203801	['IL6R']	Reactome Pathways	0.690794	downregulated
p53-Dependent G1 DNA Damage Response Homo sapiens R-HSA-69563	1.95573	0.793027	0.208609	['CCNE2', 'PSME4', 'MDM4']	Reactome Pathways	0.680666	downregulated
p53-Dependent G1/S DNA damage checkpoint Homo sapiens R-HSA-69580	1.95573	0.793027	0.208609	['CCNE2', 'PSME4', 'MDM4']	Reactome Pathways	0.680666	downregulated
Interactions of Rev with host cellular proteins Homo sapiens R-HSA-177243	2.36911	0.793027	0.217731	['NUP50', 'KPNB1']	Reactome Pathways	0.662079	downregulated
Regulation of TP53 Degradation Homo sapiens R-HSA-6804757	2.36911	0.793027	0.217731	['USP7', 'MDM4']	Reactome Pathways	0.662079	downregulated
SUMO E3 ligases SUMOylate target proteins Homo sapiens R-HSA-3108232	1.70126	0.793027	0.219348	['WRN', 'NUP50', 'RPA1', 'SMC6']	Reactome Pathways	0.658866	downregulated
Muscle contraction Homo sapiens R-HSA-397014	1.45076	0.793027	0.22053	['TPM1', 'KCNJ14', 'ATP2A3', 'ATP2B4', 'RYR3', 'SLC8A1', 'HIPK2']	Reactome Pathways	0.656532	downregulated
G1/S DNA Damage Checkpoints Homo sapiens R-HSA-69615	1.89245	0.793027	0.221691	['CCNE2', 'PSME4', 'MDM4']	Reactome Pathways	0.654252	downregulated
Role of second messengers in netrin-1 signaling Homo sapiens R-HSA-418890	4.34001	0.793027	0.223715	['DCC']	Reactome Pathways	0.650305	downregulated
Netrin mediated repulsion signals Homo sapiens R-HSA-418886	4.34001	0.793027	0.223715	['DCC']	Reactome Pathways	0.650305	downregulated
Ligand-independent caspase activation via DCC Homo sapiens R-HSA-418889	4.34001	0.793027	0.223715	['DCC']	Reactome Pathways	0.650305	downregulated
Beta-oxidation of pristanoyl-CoA Homo sapiens R-HSA-389887	4.34001	0.793027	0.223715	['ACOXL']	Reactome Pathways	0.650305	downregulated
Urea cycle Homo sapiens R-HSA-70635	4.34001	0.793027	0.223715	['SLC25A15']	Reactome Pathways	0.650305	downregulated
Removal of the Flap Intermediate from the C-strand Homo sapiens R-HSA-174437	4.34001	0.793027	0.223715	['RPA1']	Reactome Pathways	0.650305	downregulated
E2F-enabled inhibition of pre-replication complex formation Homo sapiens R-HSA-113507	4.34001	0.793027	0.223715	['ORC1']	Reactome Pathways	0.650305	downregulated
MAPK3 (ERK1) activation Homo sapiens R-HSA-110056	4.34001	0.793027	0.223715	['IL6R']	Reactome Pathways	0.650305	downregulated
Establishment of Sister Chromatid Cohesion Homo sapiens R-HSA-2468052	4.34001	0.793027	0.223715	['ESCO2']	Reactome Pathways	0.650305	downregulated
IRAK1 recruits IKK complex Homo sapiens R-HSA-937039	4.34001	0.793027	0.223715	['UBE2N']	Reactome Pathways	0.650305	downregulated
IRAK1 recruits IKK complex upon TLR7/8 or 9 stimulation Homo sapiens R-HSA-975144	4.34001	0.793027	0.223715	['UBE2N']	Reactome Pathways	0.650305	downregulated
TRIF-mediated programmed cell death Homo sapiens R-HSA-2562578	4.34001	0.793027	0.223715	['LY96']	Reactome Pathways	0.650305	downregulated
Apoptosis Homo sapiens R-HSA-109581	1.4964	0.793027	0.224189	['APC', 'DCC', 'PSME4', 'E2F1', 'LY96', 'KPNB1']	Reactome Pathways	0.649386	downregulated
Visual phototransduction Homo sapiens R-HSA-2187338	1.68288	0.793027	0.224654	['NAPEPLD', 'LRAT', 'PDE6A', 'DHRS3']	Reactome Pathways	0.648486	downregulated
Regulation of TP53 Expression and Degradation Homo sapiens R-HSA-6806003	2.29931	0.793027	0.226987	['USP7', 'MDM4']	Reactome Pathways	0.643998	downregulated
SLC-mediated transmembrane transport Homo sapiens R-HSA-425407	1.36172	0.793027	0.229536	['SLC34A3', 'SLC4A7', 'SLC7A6', 'SLC14A2', 'NUP50', 'SLC1A6', 'SLC4A4', 'SLC4A5', 'SLC8A1']	Reactome Pathways	0.639149	downregulated
Cell-Cell communication Homo sapiens R-HSA-1500931	1.55315	0.793027	0.230728	['CLDN11', 'PARD6B', 'DCC', 'MAGI2', 'PIK3CB']	Reactome Pathways	0.6369	downregulated
Regulation of RAS by GAPs Homo sapiens R-HSA-5658442	1.83312	0.793027	0.234931	['CUL3', 'RASA2', 'PSME4']	Reactome Pathways	0.62906	downregulated
Programmed Cell Death Homo sapiens R-HSA-5357801	1.46812	0.793027	0.236373	['APC', 'DCC', 'PSME4', 'E2F1', 'LY96', 'KPNB1']	Reactome Pathways	0.626401	downregulated
Transport of Mature mRNA derived from an Intron-Containing Transcript Homo sapiens R-HSA-159236	1.80483	0.793027	0.241603	['DDX39B', 'NUP50', 'U2AF1']	Reactome Pathways	0.616898	downregulated
Interleukin-7 signaling Homo sapiens R-HSA-1266695	3.90581	0.793027	0.243132	['JAK3']	Reactome Pathways	0.614159	downregulated
TRAF6 mediated IRF7 activation in TLR7/8 or 9 signaling Homo sapiens R-HSA-975110	3.90581	0.793027	0.243132	['UBE2N']	Reactome Pathways	0.614159	downregulated
IRAK4 deficiency (TLR2/4) Homo sapiens R-HSA-5603041	3.90581	0.793027	0.243132	['LY96']	Reactome Pathways	0.614159	downregulated
DSCAM interactions Homo sapiens R-HSA-376172	3.90581	0.793027	0.243132	['DCC']	Reactome Pathways	0.614159	downregulated
Interleukin-6 signaling Homo sapiens R-HSA-1059683	3.90581	0.793027	0.243132	['IL6R']	Reactome Pathways	0.614159	downregulated
Processive synthesis on the C-strand of the telomere Homo sapiens R-HSA-174414	3.90581	0.793027	0.243132	['RPA1']	Reactome Pathways	0.614159	downregulated
Phenylalanine and tyrosine catabolism Homo sapiens R-HSA-71182	3.90581	0.793027	0.243132	['HPD']	Reactome Pathways	0.614159	downregulated
CYP2E1 reactions Homo sapiens R-HSA-211999	3.90581	0.793027	0.243132	['CYP2D6']	Reactome Pathways	0.614159	downregulated
Biotin transport and metabolism Homo sapiens R-HSA-196780	3.90581	0.793027	0.243132	['ACACB']	Reactome Pathways	0.614159	downregulated
Import of palmitoyl-CoA into the mitochondrial matrix Homo sapiens R-HSA-200425	3.90581	0.793027	0.243132	['ACACB']	Reactome Pathways	0.614159	downregulated
Sodium/Calcium exchangers Homo sapiens R-HSA-425561	3.90581	0.793027	0.243132	['SLC8A1']	Reactome Pathways	0.614159	downregulated
Activation of the phototransduction cascade Homo sapiens R-HSA-2485179	3.90581	0.793027	0.243132	['PDE6A']	Reactome Pathways	0.614159	downregulated
MyD88 deficiency (TLR2/4) Homo sapiens R-HSA-5602498	3.90581	0.793027	0.243132	['LY96']	Reactome Pathways	0.614159	downregulated
Cyclin D associated events in G1 Homo sapiens R-HSA-69231	2.17135	0.793027	0.245573	['E2F1', 'E2F2']	Reactome Pathways	0.609819	downregulated
G1 Phase Homo sapiens R-HSA-69236	2.17135	0.793027	0.245573	['E2F1', 'E2F2']	Reactome Pathways	0.609819	downregulated
SUMOylation Homo sapiens R-HSA-2990846	1.61315	0.793027	0.246192	['WRN', 'NUP50', 'RPA1', 'SMC6']	Reactome Pathways	0.608726	downregulated
Cell surface interactions at the vascular wall Homo sapiens R-HSA-202733	1.61315	0.793027	0.246192	['SPN', 'THBD', 'SLC7A6', 'PIK3CB']	Reactome Pathways	0.608726	downregulated
Loss of proteins required for interphase microtubule organization?from the centrosome Homo sapiens R-HSA-380284	1.77739	0.793027	0.248305	['TUBA1A', 'HAUS6', 'CEP78']	Reactome Pathways	0.605014	downregulated
Loss of Nlp from mitotic centrosomes Homo sapiens R-HSA-380259	1.77739	0.793027	0.248305	['TUBA1A', 'HAUS6', 'CEP78']	Reactome Pathways	0.605014	downregulated
Signaling by Hedgehog Homo sapiens R-HSA-5358351	1.49348	0.793027	0.253985	['DISP2', 'SMURF2', 'CUL3', 'PSME4', 'SPOPL']	Reactome Pathways	0.595193	downregulated
Formation of Fibrin Clot (Clotting Cascade) Homo sapiens R-HSA-140877	2.11256	0.793027	0.254889	['THBD', 'TFPI']	Reactome Pathways	0.593649	downregulated
NS1 Mediated Effects on Host Pathways Homo sapiens R-HSA-168276	2.11256	0.793027	0.254889	['NUP50', 'KPNB1']	Reactome Pathways	0.593649	downregulated
tRNA processing Homo sapiens R-HSA-72306	1.5804	0.793027	0.257127	['TSEN15', 'NUP50', 'KIAA0391', 'TRMT61B']	Reactome Pathways	0.589852	downregulated
NOTCH2 intracellular domain regulates transcription Homo sapiens R-HSA-2197563	3.55056	0.793027	0.262064	['MAMLD1']	Reactome Pathways	0.581593	downregulated
Physiological factors Homo sapiens R-HSA-5578768	3.55056	0.793027	0.262064	['HIPK2']	Reactome Pathways	0.581593	downregulated
Miscellaneous substrates Homo sapiens R-HSA-211958	3.55056	0.793027	0.262064	['CYP2D6']	Reactome Pathways	0.581593	downregulated
Reversible hydration of carbon dioxide Homo sapiens R-HSA-1475029	3.55056	0.793027	0.262064	['CA5A']	Reactome Pathways	0.581593	downregulated
P2Y receptors Homo sapiens R-HSA-417957	3.55056	0.793027	0.262064	['P2RY2']	Reactome Pathways	0.581593	downregulated
mRNA decay by 3' to 5' exoribonuclease Homo sapiens R-HSA-429958	3.55056	0.793027	0.262064	['EXOSC8']	Reactome Pathways	0.581593	downregulated
TP53 Regulates Transcription of Caspase Activators and Caspases Homo sapiens R-HSA-6803207	3.55056	0.793027	0.262064	['CASP2']	Reactome Pathways	0.581593	downregulated
Chk1/Chk2(Cds1) mediated inactivation of Cyclin B:Cdk1 complex Homo sapiens R-HSA-75035	3.55056	0.793027	0.262064	['WEE1']	Reactome Pathways	0.581593	downregulated
Vitamin B5 (pantothenate) metabolism Homo sapiens R-HSA-199220	3.55056	0.793027	0.262064	['SLC25A16']	Reactome Pathways	0.581593	downregulated
G2/M Transition Homo sapiens R-HSA-69275	1.40607	0.797024	0.265541	['WEE1', 'TUBA1A', 'PSME4', 'MYBL2', 'HAUS6', 'CEP78']	Reactome Pathways	0.575868	downregulated
AURKA Activation by TPX2 Homo sapiens R-HSA-8854518	1.69985	0.797024	0.26857	['TUBA1A', 'HAUS6', 'CEP78']	Reactome Pathways	0.570943	downregulated
Host Interactions with Influenza Factors Homo sapiens R-HSA-168253	2.00402	0.797024	0.273534	['NUP50', 'KPNB1']	Reactome Pathways	0.562988	downregulated
Factors involved in megakaryocyte development and platelet production Homo sapiens R-HSA-983231	1.43821	0.797024	0.277785	['KIF28P', 'WEE1', 'CBX5', 'KIF6', 'SH2B3']	Reactome Pathways	0.556291	downregulated
Purine salvage Homo sapiens R-HSA-74217	3.25451	0.797024	0.280523	['DCK']	Reactome Pathways	0.552031	downregulated
Apoptosis induced DNA fragmentation Homo sapiens R-HSA-140342	3.25451	0.797024	0.280523	['KPNB1']	Reactome Pathways	0.552031	downregulated
Activation of DNA fragmentation factor Homo sapiens R-HSA-211227	3.25451	0.797024	0.280523	['KPNB1']	Reactome Pathways	0.552031	downregulated
NICD traffics to nucleus Homo sapiens R-HSA-157052	3.25451	0.797024	0.280523	['MAMLD1']	Reactome Pathways	0.552031	downregulated
Nuclear Envelope Reassembly Homo sapiens R-HSA-2995410	3.25451	0.797024	0.280523	['ANKLE2']	Reactome Pathways	0.552031	downregulated
Initiation of Nuclear Envelope Reformation Homo sapiens R-HSA-2995383	3.25451	0.797024	0.280523	['ANKLE2']	Reactome Pathways	0.552031	downregulated
Signaling by Activin Homo sapiens R-HSA-1502540	3.25451	0.797024	0.280523	['SMAD3']	Reactome Pathways	0.552031	downregulated
Notch-HLH transcription pathway Homo sapiens R-HSA-350054	3.25451	0.797024	0.280523	['MAMLD1']	Reactome Pathways	0.552031	downregulated
Transport of Mature Transcript to Cytoplasm Homo sapiens R-HSA-72202	1.6518	0.797024	0.282183	['DDX39B', 'NUP50', 'U2AF1']	Reactome Pathways	0.54947	downregulated
Netrin-1 signaling Homo sapiens R-HSA-373752	1.95382	0.797024	0.282852	['DCC', 'RGMB']	Reactome Pathways	0.548441	downregulated
Signaling by Retinoic Acid Homo sapiens R-HSA-5362517	1.95382	0.797024	0.282852	['ALDH1A3', 'DHRS3']	Reactome Pathways	0.548441	downregulated
BMAL1:CLOCK,NPAS2 activates circadian gene expression Homo sapiens R-HSA-1368108	1.95382	0.797024	0.282852	['TBL1XR1', 'ARNTL2']	Reactome Pathways	0.548441	downregulated
Activation of gene expression by SREBF (SREBP) Homo sapiens R-HSA-2426168	1.95382	0.797024	0.282852	['TBL1XR1', 'ACACB']	Reactome Pathways	0.548441	downregulated
Formation of Incision Complex in GG-NER Homo sapiens R-HSA-5696395	1.90606	0.811606	0.292159	['RPA1', 'UBE2N']	Reactome Pathways	0.534381	downregulated
DCC mediated attractive signaling Homo sapiens R-HSA-418885	3.00401	0.811606	0.298522	['DCC']	Reactome Pathways	0.525024	downregulated
AMER1 mutants destabilize the destruction complex Homo sapiens R-HSA-4839748	3.00401	0.811606	0.298522	['APC']	Reactome Pathways	0.525024	downregulated
truncated APC mutants destabilize the destruction complex Homo sapiens R-HSA-4839744	3.00401	0.811606	0.298522	['APC']	Reactome Pathways	0.525024	downregulated
AXIN missense mutants destabilize the destruction complex Homo sapiens R-HSA-5467340	3.00401	0.811606	0.298522	['APC']	Reactome Pathways	0.525024	downregulated
AXIN mutants destabilize the destruction complex, activating WNT signaling Homo sapiens R-HSA-4839735	3.00401	0.811606	0.298522	['APC']	Reactome Pathways	0.525024	downregulated
APC truncation mutants have impaired AXIN binding Homo sapiens R-HSA-5467337	3.00401	0.811606	0.298522	['APC']	Reactome Pathways	0.525024	downregulated
Methylation Homo sapiens R-HSA-156581	3.00401	0.811606	0.298522	['AS3MT']	Reactome Pathways	0.525024	downregulated
Truncations of AMER1 destabilize the destruction complex Homo sapiens R-HSA-5467348	3.00401	0.811606	0.298522	['APC']	Reactome Pathways	0.525024	downregulated
Kinesins Homo sapiens R-HSA-983189	1.86059	0.812671	0.301449	['KIF28P', 'KIF6']	Reactome Pathways	0.520786	downregulated
Transcriptional activity of SMAD2/SMAD3:SMAD4 heterotrimer Homo sapiens R-HSA-2173793	1.86059	0.812671	0.301449	['SMAD3', 'SMURF2']	Reactome Pathways	0.520786	downregulated
Hemostasis Homo sapiens R-HSA-109582	1.16961	0.812671	0.307807	['KIF28P', 'CBX5', 'ATP2B4', 'ATP2A3', 'PIK3CB', 'TFPI', 'KIF6', 'THBS1', 'SLC8A1', 'SPN', 'THBD', 'SLC7A6', 'WEE1', 'SCG3', 'JAK3', 'SH2B3']	Reactome Pathways	0.511721	downregulated
ABC-family proteins mediated transport Homo sapiens R-HSA-382556	1.81722	0.812671	0.310718	['ABCB4', 'ABCA9']	Reactome Pathways	0.507633	downregulated
Misspliced GSK3beta mutants stabilize beta-catenin Homo sapiens R-HSA-5339716	2.78929	0.812671	0.316071	['APC']	Reactome Pathways	0.500215	downregulated
N-Glycan antennae elongation Homo sapiens R-HSA-975577	2.78929	0.812671	0.316071	['MGAT4C']	Reactome Pathways	0.500215	downregulated
Processing of Intronless Pre-mRNAs Homo sapiens R-HSA-77595	2.78929	0.812671	0.316071	['CSTF3']	Reactome Pathways	0.500215	downregulated
Fatty acids Homo sapiens R-HSA-211935	2.78929	0.812671	0.316071	['CYP2D6']	Reactome Pathways	0.500215	downregulated
S33 mutants of beta-catenin aren't phosphorylated Homo sapiens R-HSA-5358747	2.78929	0.812671	0.316071	['APC']	Reactome Pathways	0.500215	downregulated
S45 mutants of beta-catenin aren't phosphorylated Homo sapiens R-HSA-5358751	2.78929	0.812671	0.316071	['APC']	Reactome Pathways	0.500215	downregulated
T41 mutants of beta-catenin aren't phosphorylated Homo sapiens R-HSA-5358752	2.78929	0.812671	0.316071	['APC']	Reactome Pathways	0.500215	downregulated
S37 mutants of beta-catenin aren't phosphorylated Homo sapiens R-HSA-5358749	2.78929	0.812671	0.316071	['APC']	Reactome Pathways	0.500215	downregulated
phosphorylation site mutants of CTNNB1 are not targeted to the proteasome by the destruction complex Homo sapiens R-HSA-4839743	2.78929	0.812671	0.316071	['APC']	Reactome Pathways	0.500215	downregulated
Centrosome maturation Homo sapiens R-HSA-380287	1.54273	0.812671	0.316428	['TUBA1A', 'HAUS6', 'CEP78']	Reactome Pathways	0.499725	downregulated
Recruitment of mitotic centrosome proteins and complexes Homo sapiens R-HSA-380270	1.54273	0.812671	0.316428	['TUBA1A', 'HAUS6', 'CEP78']	Reactome Pathways	0.499725	downregulated
Antigen processing: Ubiquitination & Proteasome degradation Homo sapiens R-HSA-983168	1.24197	0.833638	0.325789	['SMURF2', 'LRR1', 'HECW2', 'CUL3', 'PSME4', 'UBE2N', 'SH3RF1', 'UBE2J1']	Reactome Pathways	0.487063	downregulated
Nucleotide-binding domain, leucine rich repeat containing receptor (NLR) signaling pathways Homo sapiens R-HSA-168643	1.73628	0.836152	0.329175	['UBE2N', 'CASP2']	Reactome Pathways	0.482573	downregulated
NOTCH1 Intracellular Domain Regulates Transcription Homo sapiens R-HSA-2122947	1.73628	0.836152	0.329175	['TBL1XR1', 'MAMLD1']	Reactome Pathways	0.482573	downregulated
Regulation of KIT signaling Homo sapiens R-HSA-1433559	2.60321	0.837165	0.333182	['SH2B3']	Reactome Pathways	0.477319	downregulated
Nucleotide-like (purinergic) receptors Homo sapiens R-HSA-418038	2.60321	0.837165	0.333182	['P2RY2']	Reactome Pathways	0.477319	downregulated
TRAF6 mediated induction of TAK1 complex Homo sapiens R-HSA-937072	2.60321	0.837165	0.333182	['LY96']	Reactome Pathways	0.477319	downregulated
G beta:gamma signalling through PI3Kgamma Homo sapiens R-HSA-392451	1.69845	0.8471	0.338353	['PIK3CB', 'JAK3']	Reactome Pathways	0.47063	downregulated
Amino acid and oligopeptide SLC transporters Homo sapiens R-HSA-425374	1.66222	0.852269	0.347493	['SLC7A6', 'SLC1A6']	Reactome Pathways	0.459054	downregulated
Mitochondrial Fatty Acid Beta-Oxidation Homo sapiens R-HSA-77289	2.44038	0.852269	0.349866	['MCEE']	Reactome Pathways	0.456099	downregulated
Butyrate Response Factor 1 (BRF1) binds and destabilizes mRNA Homo sapiens R-HSA-450385	2.44038	0.852269	0.349866	['EXOSC8']	Reactome Pathways	0.456099	downregulated
KSRP (KHSRP) binds and destabilizes mRNA Homo sapiens R-HSA-450604	2.44038	0.852269	0.349866	['EXOSC8']	Reactome Pathways	0.456099	downregulated
ABC transporters in lipid homeostasis Homo sapiens R-HSA-1369062	2.44038	0.852269	0.349866	['ABCA9']	Reactome Pathways	0.456099	downregulated
Beta-catenin phosphorylation cascade Homo sapiens R-HSA-196299	2.44038	0.852269	0.349866	['APC']	Reactome Pathways	0.456099	downregulated
Ligand-dependent caspase activation Homo sapiens R-HSA-140534	2.44038	0.852269	0.349866	['LY96']	Reactome Pathways	0.456099	downregulated
Metabolism of polyamines Homo sapiens R-HSA-351202	1.44713	0.852269	0.350741	['SLC25A15', 'AMD1', 'PSME4']	Reactome Pathways	0.455014	downregulated
Class I MHC mediated antigen processing & presentation Homo sapiens R-HSA-983169	1.18922	0.852269	0.35416	['SMURF2', 'LRR1', 'HECW2', 'SEC61G', 'CUL3', 'PSME4', 'UBE2N', 'SH3RF1', 'UBE2J1']	Reactome Pathways	0.450801	downregulated
Deadenylation-dependent mRNA decay Homo sapiens R-HSA-429914	1.62751	0.852269	0.35659	['CNOT6L', 'EXOSC8']	Reactome Pathways	0.447831	downregulated
CDK-mediated phosphorylation and removal of Cdc6 Homo sapiens R-HSA-69017	1.62751	0.852269	0.35659	['PSME4', 'CDC6']	Reactome Pathways	0.447831	downregulated
Unfolded Protein Response (UPR) Homo sapiens R-HSA-381119	1.41211	0.852269	0.364424	['SEC61G', 'EXOSC8', 'SULT1A3']	Reactome Pathways	0.438393	downregulated
Regulation of mRNA stability by proteins that bind AU-rich elements Homo sapiens R-HSA-450531	1.41211	0.852269	0.364424	['PSME4', 'EXOSC8', 'TNPO1']	Reactome Pathways	0.438393	downregulated
Apoptotic execution phase Homo sapiens R-HSA-75153	1.59421	0.852269	0.365641	['APC', 'KPNB1']	Reactome Pathways	0.436945	downregulated
G-protein beta:gamma signalling Homo sapiens R-HSA-397795	1.59421	0.852269	0.365641	['PIK3CB', 'JAK3']	Reactome Pathways	0.436945	downregulated
Defects in vitamin and cofactor metabolism Homo sapiens R-HSA-3296482	2.29671	0.852269	0.366133	['ACACB']	Reactome Pathways	0.436361	downregulated
Cytosolic sulfonation of small molecules Homo sapiens R-HSA-156584	2.29671	0.852269	0.366133	['SULT1A3']	Reactome Pathways	0.436361	downregulated
Activation of IRF3/IRF7 mediated by TBK1/IKK epsilon Homo sapiens R-HSA-936964	2.29671	0.852269	0.366133	['LY96']	Reactome Pathways	0.436361	downregulated
Pre-NOTCH Processing in Golgi Homo sapiens R-HSA-1912420	2.29671	0.852269	0.366133	['ATP2A3']	Reactome Pathways	0.436361	downregulated
Tie2 Signaling Homo sapiens R-HSA-210993	2.29671	0.852269	0.366133	['PIK3CB']	Reactome Pathways	0.436361	downregulated
Regulation of signaling by CBL Homo sapiens R-HSA-912631	2.29671	0.852269	0.366133	['PIK3CB']	Reactome Pathways	0.436361	downregulated
Platelet homeostasis Homo sapiens R-HSA-418346	1.39523	0.855593	0.371249	['ATP2A3', 'ATP2B4', 'SLC8A1']	Reactome Pathways	0.430335	downregulated
Metabolism of nucleotides Homo sapiens R-HSA-15869	1.39523	0.855593	0.371249	['RRM1', 'DCK', 'DHODH']	Reactome Pathways	0.430335	downregulated
Regulation of PLK1 Activity at G2/M Transition Homo sapiens R-HSA-2565942	1.39523	0.855593	0.371249	['TUBA1A', 'HAUS6', 'CEP78']	Reactome Pathways	0.430335	downregulated
Nonhomologous End-Joining (NHEJ) Homo sapiens R-HSA-5693571	1.56225	0.859662	0.374643	['UBE2N', 'WHSC1']	Reactome Pathways	0.426382	downregulated
RNA Polymerase II Transcription Homo sapiens R-HSA-73857	1.30242	0.859662	0.375485	['DDX39B', 'CSTF3', 'U2AF1', 'TAF1']	Reactome Pathways	0.425408	downregulated
Phase 4 - resting membrane potential Homo sapiens R-HSA-5576886	2.169	0.861226	0.381994	['KCNJ14']	Reactome Pathways	0.417944	downregulated
Regulation of TP53 Activity through Methylation Homo sapiens R-HSA-6804760	2.169	0.861226	0.381994	['MDM4']	Reactome Pathways	0.417944	downregulated
HDL-mediated lipid transport Homo sapiens R-HSA-194223	2.169	0.861226	0.381994	['CETP']	Reactome Pathways	0.417944	downregulated
Signaling by NODAL Homo sapiens R-HSA-1181150	2.169	0.861226	0.381994	['SMAD3']	Reactome Pathways	0.417944	downregulated
XBP1(S) activates chaperone genes Homo sapiens R-HSA-381038	1.53154	0.861226	0.383592	['SEC61G', 'SULT1A3']	Reactome Pathways	0.41613	downregulated
GPVI-mediated activation cascade Homo sapiens R-HSA-114604	1.53154	0.861226	0.383592	['PIK3CB', 'JAK3']	Reactome Pathways	0.41613	downregulated
Stabilization of p53 Homo sapiens R-HSA-69541	1.50201	0.875544	0.392485	['PSME4', 'MDM4']	Reactome Pathways	0.406176	downregulated
Degradation of AXIN Homo sapiens R-HSA-4641257	1.50201	0.875544	0.392485	['SMURF2', 'PSME4']	Reactome Pathways	0.406176	downregulated
Syndecan interactions Homo sapiens R-HSA-3000170	2.05474	0.878194	0.397459	['THBS1']	Reactome Pathways	0.400708	downregulated
Xenobiotics Homo sapiens R-HSA-211981	2.05474	0.878194	0.397459	['CYP2D6']	Reactome Pathways	0.400708	downregulated
Glucuronidation Homo sapiens R-HSA-156588	2.05474	0.878194	0.397459	['ABHD10']	Reactome Pathways	0.400708	downregulated
IRE1alpha activates chaperones Homo sapiens R-HSA-381070	1.47359	0.881133	0.40132	['SEC61G', 'SULT1A3']	Reactome Pathways	0.396509	downregulated
Ion transport by P-type ATPases Homo sapiens R-HSA-936837	1.47359	0.881133	0.40132	['ATP2A3', 'ATP2B4']	Reactome Pathways	0.396509	downregulated
Degradation of DVL Homo sapiens R-HSA-4641258	1.44623	0.896887	0.410094	['CUL3', 'PSME4']	Reactome Pathways	0.387116	downregulated
TP53 regulates transcription of additional cell cycle genes whose exact role in the p53 pathway remain uncertain Homo sapiens R-HSA-6804115	1.9519	0.896887	0.412537	['CNOT6L']	Reactome Pathways	0.384537	downregulated
Signaling by NOTCH1 HD+PEST Domain Mutants in Cancer Homo sapiens R-HSA-2894858	1.41986	0.896887	0.418805	['TBL1XR1', 'MAMLD1']	Reactome Pathways	0.377988	downregulated
Constitutive Signaling by NOTCH1 PEST Domain Mutants Homo sapiens R-HSA-2644606	1.41986	0.896887	0.418805	['TBL1XR1', 'MAMLD1']	Reactome Pathways	0.377988	downregulated
Signaling by NOTCH1 PEST Domain Mutants in Cancer Homo sapiens R-HSA-2644602	1.41986	0.896887	0.418805	['TBL1XR1', 'MAMLD1']	Reactome Pathways	0.377988	downregulated
Signaling by NOTCH1 in Cancer Homo sapiens R-HSA-2644603	1.41986	0.896887	0.418805	['TBL1XR1', 'MAMLD1']	Reactome Pathways	0.377988	downregulated
Constitutive Signaling by NOTCH1 HD+PEST Domain Mutants Homo sapiens R-HSA-2894862	1.41986	0.896887	0.418805	['TBL1XR1', 'MAMLD1']	Reactome Pathways	0.377988	downregulated
tRNA processing in the nucleus Homo sapiens R-HSA-6784531	1.41986	0.896887	0.418805	['TSEN15', 'NUP50']	Reactome Pathways	0.377988	downregulated
Chaperonin-mediated protein folding Homo sapiens R-HSA-390466	1.27338	0.90427	0.425207	['TUBA1A', 'CCNE2', 'TUBA8']	Reactome Pathways	0.371399	downregulated
Common Pathway of Fibrin Clot Formation Homo sapiens R-HSA-140875	1.85886	0.90427	0.427239	['THBD']	Reactome Pathways	0.369329	downregulated
Cyclin A/B1 associated events during G2/M transition Homo sapiens R-HSA-69273	1.85886	0.90427	0.427239	['WEE1']	Reactome Pathways	0.369329	downregulated
Recruitment and ATM-mediated phosphorylation of repair and signaling proteins at DNA double strand breaks Homo sapiens R-HSA-5693565	1.39443	0.90427	0.427449	['UBE2N', 'WHSC1']	Reactome Pathways	0.369115	downregulated
DNA Double Strand Break Response Homo sapiens R-HSA-5693606	1.3699	0.912992	0.436026	['UBE2N', 'WHSC1']	Reactome Pathways	0.360488	downregulated
Anchoring of the basal body to the plasma membrane Homo sapiens R-HSA-5620912	1.24616	0.912992	0.43846	['TUBA1A', 'HAUS6', 'CEP78']	Reactome Pathways	0.35807	downregulated
RAF-independent MAPK1/3 activation Homo sapiens R-HSA-112409	1.77428	0.912992	0.441574	['IL6R']	Reactome Pathways	0.354997	downregulated
Branched-chain amino acid catabolism Homo sapiens R-HSA-70895	1.77428	0.912992	0.441574	['TMLHE']	Reactome Pathways	0.354997	downregulated
RNA Polymerase III Transcription Termination Homo sapiens R-HSA-73980	1.77428	0.912992	0.441574	['NFIA']	Reactome Pathways	0.354997	downregulated
Deadenylation of mRNA Homo sapiens R-HSA-429947	1.77428	0.912992	0.441574	['CNOT6L']	Reactome Pathways	0.354997	downregulated
Signaling by BMP Homo sapiens R-HSA-201451	1.77428	0.912992	0.441574	['SMURF2']	Reactome Pathways	0.354997	downregulated
Downstream TCR signaling Homo sapiens R-HSA-202424	1.22007	0.912992	0.451596	['PSME4', 'UBE2N', 'PIK3CB']	Reactome Pathways	0.34525	downregulated
Ca2+ pathway Homo sapiens R-HSA-4086398	1.32333	0.912992	0.452967	['AGO2', 'PDE6A']	Reactome Pathways	0.343933	downregulated
Cell-cell junction organization Homo sapiens R-HSA-421270	1.32333	0.912992	0.452967	['CLDN11', 'PARD6B']	Reactome Pathways	0.343933	downregulated
Diseases of Immune System Homo sapiens R-HSA-5260271	1.69705	0.912992	0.455551	['LY96']	Reactome Pathways	0.341463	downregulated
Diseases associated with the TLR signaling cascade Homo sapiens R-HSA-5602358	1.69705	0.912992	0.455551	['LY96']	Reactome Pathways	0.341463	downregulated
Processing of Capped Intronless Pre-mRNA Homo sapiens R-HSA-75067	1.69705	0.912992	0.455551	['CSTF3']	Reactome Pathways	0.341463	downregulated
Post-Elongation Processing of Intronless pre-mRNA Homo sapiens R-HSA-112297	1.69705	0.912992	0.455551	['CSTF3']	Reactome Pathways	0.341463	downregulated
Phosphorylation of CD3 and TCR zeta chains Homo sapiens R-HSA-202427	1.69705	0.912992	0.455551	['PAG1']	Reactome Pathways	0.341463	downregulated
Glutamate Neurotransmitter Release Cycle Homo sapiens R-HSA-210500	1.69705	0.912992	0.455551	['SLC1A6']	Reactome Pathways	0.341463	downregulated
Phase II conjugation Homo sapiens R-HSA-156580	1.20743	0.912992	0.458117	['ABHD10', 'AS3MT', 'SULT1A3']	Reactome Pathways	0.339024	downregulated
Gene Silencing by RNA Homo sapiens R-HSA-211000	1.19505	0.912992	0.464604	['NUP50', 'AGO2', 'DGCR8']	Reactome Pathways	0.332917	downregulated
Protein folding Homo sapiens R-HSA-391251	1.19505	0.912992	0.464604	['TUBA1A', 'CCNE2', 'TUBA8']	Reactome Pathways	0.332917	downregulated
Amino acid synthesis and interconversion (transamination) Homo sapiens R-HSA-70614	1.62625	0.912992	0.469178	['GADL1']	Reactome Pathways	0.328662	downregulated
Activation of G protein gated Potassium channels Homo sapiens R-HSA-1296041	1.62625	0.912992	0.469178	['KCNJ6']	Reactome Pathways	0.328662	downregulated
Inhibition of voltage gated Ca2+ channels via Gbeta/gamma subunits Homo sapiens R-HSA-997272	1.62625	0.912992	0.469178	['KCNJ6']	Reactome Pathways	0.328662	downregulated
G protein gated Potassium channels Homo sapiens R-HSA-1296059	1.62625	0.912992	0.469178	['KCNJ6']	Reactome Pathways	0.328662	downregulated
ATF4 activates genes Homo sapiens R-HSA-380994	1.62625	0.912992	0.469178	['EXOSC8']	Reactome Pathways	0.328662	downregulated
Sulfur amino acid metabolism Homo sapiens R-HSA-1614635	1.62625	0.912992	0.469178	['CSAD']	Reactome Pathways	0.328662	downregulated
Synthesis and interconversion of nucleotide di- and triphosphates Homo sapiens R-HSA-499943	1.62625	0.912992	0.469178	['RRM1']	Reactome Pathways	0.328662	downregulated
Synthesis of substrates in N-glycan biosythesis Homo sapiens R-HSA-446219	1.27981	0.912992	0.469614	['NANP', 'GNPNAT1']	Reactome Pathways	0.328259	downregulated
Circadian Clock Homo sapiens R-HSA-400253	1.27981	0.912992	0.469614	['TBL1XR1', 'ARNTL2']	Reactome Pathways	0.328259	downregulated
Asymmetric localization of PCP proteins Homo sapiens R-HSA-4608870	1.27981	0.912992	0.469614	['SMURF2', 'PSME4']	Reactome Pathways	0.328259	downregulated
Hedgehog ligand biogenesis Homo sapiens R-HSA-5358346	1.2591	0.926365	0.477823	['DISP2', 'PSME4']	Reactome Pathways	0.320733	downregulated
N-glycan antennae elongation in the medial/trans-Golgi Homo sapiens R-HSA-975576	1.56112	0.930182	0.482465	['MGAT4C']	Reactome Pathways	0.316534	downregulated
PTK6 Regulates RHO GTPases, RAS GTPase and MAP kinases Homo sapiens R-HSA-8849471	1.56112	0.930182	0.482465	['RASA2']	Reactome Pathways	0.316534	downregulated
ER-Phagosome pathway Homo sapiens R-HSA-1236974	1.23905	0.933451	0.485954	['SEC61G', 'PSME4']	Reactome Pathways	0.313405	downregulated
Beta-catenin independent WNT signaling Homo sapiens R-HSA-3858494	1.11521	0.933451	0.486843	['SMURF2', 'PSME4', 'AGO2', 'PDE6A']	Reactome Pathways	0.312611	downregulated
Prefoldin mediated transfer of substrate to CCT/TriC Homo sapiens R-HSA-389957	1.501	0.939544	0.495421	['TUBA1A']	Reactome Pathways	0.305026	downregulated
Peroxisomal lipid metabolism Homo sapiens R-HSA-390918	1.501	0.939544	0.495421	['ACOXL']	Reactome Pathways	0.305026	downregulated
Interleukin-6 family signaling Homo sapiens R-HSA-6783589	1.501	0.939544	0.495421	['IL6R']	Reactome Pathways	0.305026	downregulated
RORA activates gene expression Homo sapiens R-HSA-1368082	1.501	0.939544	0.495421	['TBL1XR1']	Reactome Pathways	0.305026	downregulated
Signaling by PTK6 Homo sapiens R-HSA-8848021	1.2008	0.949393	0.501978	['LRRK2', 'RASA2']	Reactome Pathways	0.299316	downregulated
PERK regulates gene expression Homo sapiens R-HSA-381042	1.44534	0.958277	0.508052	['EXOSC8']	Reactome Pathways	0.294092	downregulated
Cyclin E associated events during G1/S transition Homo sapiens R-HSA-69202	1.18255	0.959103	0.509868	['WEE1', 'CCNE2']	Reactome Pathways	0.292542	downregulated
Cyclin A:Cdk2-associated events at S phase entry Homo sapiens R-HSA-69656	1.16484	0.967577	0.517676	['WEE1', 'CCNE2']	Reactome Pathways	0.285942	downregulated
Surfactant metabolism Homo sapiens R-HSA-5683826	1.39364	0.967577	0.520368	['P2RY2']	Reactome Pathways	0.283689	downregulated
Activation of BH3-only proteins Homo sapiens R-HSA-114452	1.39364	0.967577	0.520368	['E2F1']	Reactome Pathways	0.283689	downregulated
HSF1 activation Homo sapiens R-HSA-3371511	1.39364	0.967577	0.520368	['RPA1']	Reactome Pathways	0.283689	downregulated
Transmembrane transport of small molecules Homo sapiens R-HSA-382551	1.01068	0.967577	0.521324	['SLC34A3', 'SLC14A2', 'ABCB4', 'ABCA9', 'ATP2B4', 'ATP2A3', 'SLC1A6', 'SLC4A4', 'SLC8A1', 'RYR3', 'SLC4A5', 'SLC4A7', 'SLC7A6', 'NUP50', 'FLVCR1']	Reactome Pathways	0.282892	downregulated
Processing of Capped Intron-Containing Pre-mRNA Homo sapiens R-HSA-72203	1.03761	0.977662	0.530888	['PRPF4', 'DDX39B', 'CSTF3', 'NUP50', 'U2AF1']	Reactome Pathways	0.274997	downregulated
Amine compound SLC transporters Homo sapiens R-HSA-425428	1.34552	0.977662	0.532376	['SLC14A2']	Reactome Pathways	0.273781	downregulated
NEP/NS2 Interacts with the Cellular Export Machinery Homo sapiens R-HSA-168333	1.34552	0.977662	0.532376	['NUP50']	Reactome Pathways	0.273781	downregulated
Regulation of Glucokinase by Glucokinase Regulatory Protein Homo sapiens R-HSA-170822	1.34552	0.977662	0.532376	['NUP50']	Reactome Pathways	0.273781	downregulated
Signaling by NOTCH1 Homo sapiens R-HSA-1980143	1.11474	0.984747	0.540598	['TBL1XR1', 'MAMLD1']	Reactome Pathways	0.267126	downregulated
Transcriptional regulation by small RNAs Homo sapiens R-HSA-5578749	1.11474	0.984747	0.540598	['NUP50', 'AGO2']	Reactome Pathways	0.267126	downregulated
Disassembly of the destruction complex and recruitment of AXIN to the membrane Homo sapiens R-HSA-4641262	1.3006	0.984747	0.544084	['APC']	Reactome Pathways	0.264334	downregulated
Export of Viral Ribonucleoproteins from Nucleus Homo sapiens R-HSA-168274	1.3006	0.984747	0.544084	['NUP50']	Reactome Pathways	0.264334	downregulated
Amino acid transport across the plasma membrane Homo sapiens R-HSA-352230	1.3006	0.984747	0.544084	['SLC7A6']	Reactome Pathways	0.264334	downregulated
Signaling by TGF-beta Receptor Complex Homo sapiens R-HSA-170834	1.09899	0.984747	0.548069	['SMAD3', 'SMURF2']	Reactome Pathways	0.261165	downregulated
Signaling by Robo receptor Homo sapiens R-HSA-376176	1.25858	0.984747	0.5555	['SRGAP1']	Reactome Pathways	0.255316	downregulated
Vpr-mediated nuclear import of PICs Homo sapiens R-HSA-180910	1.25858	0.984747	0.5555	['NUP50']	Reactome Pathways	0.255316	downregulated
DNA methylation Homo sapiens R-HSA-5334118	1.25858	0.984747	0.5555	['UHRF1']	Reactome Pathways	0.255316	downregulated
Signaling by NOTCH2 Homo sapiens R-HSA-1980145	1.25858	0.984747	0.5555	['MAMLD1']	Reactome Pathways	0.255316	downregulated
SMAD2/SMAD3:SMAD4 heterotrimer regulates transcription Homo sapiens R-HSA-2173796	1.25858	0.984747	0.5555	['SMAD3']	Reactome Pathways	0.255316	downregulated
Smooth Muscle Contraction Homo sapiens R-HSA-445355	1.21919	0.984747	0.56663	['TPM1']	Reactome Pathways	0.2467	downregulated
Inactivation, recovery and regulation of the phototransduction cascade Homo sapiens R-HSA-2514859	1.21919	0.984747	0.56663	['PDE6A']	Reactome Pathways	0.2467	downregulated
Sialic acid metabolism Homo sapiens R-HSA-4085001	1.21919	0.984747	0.56663	['NANP']	Reactome Pathways	0.2467	downregulated
Rev-mediated nuclear export of HIV RNA Homo sapiens R-HSA-165054	1.21919	0.984747	0.56663	['NUP50']	Reactome Pathways	0.2467	downregulated
Transport of the SLBP independent Mature mRNA Homo sapiens R-HSA-159227	1.21919	0.984747	0.56663	['NUP50']	Reactome Pathways	0.2467	downregulated
Cellular Senescence Homo sapiens R-HSA-2559583	0.993579	0.984747	0.574714	['CCNE2', 'E2F1', 'E2F2', 'ETS1']	Reactome Pathways	0.240548	downregulated
Nuclear Pore Complex (NPC) Disassembly Homo sapiens R-HSA-3301854	1.18218	0.984747	0.577482	['NUP50']	Reactome Pathways	0.238461	downregulated
Striated Muscle Contraction Homo sapiens R-HSA-390522	1.18218	0.984747	0.577482	['TPM1']	Reactome Pathways	0.238461	downregulated
The phototransduction cascade Homo sapiens R-HSA-2514856	1.18218	0.984747	0.577482	['PDE6A']	Reactome Pathways	0.238461	downregulated
Purine metabolism Homo sapiens R-HSA-73847	1.18218	0.984747	0.577482	['DCK']	Reactome Pathways	0.238461	downregulated
Signaling by WNT in cancer Homo sapiens R-HSA-4791275	1.18218	0.984747	0.577482	['APC']	Reactome Pathways	0.238461	downregulated
Lipoprotein metabolism Homo sapiens R-HSA-174824	1.18218	0.984747	0.577482	['CETP']	Reactome Pathways	0.238461	downregulated
Synthesis of PIPs at the plasma membrane Homo sapiens R-HSA-1660499	1.18218	0.984747	0.577482	['PIK3CB']	Reactome Pathways	0.238461	downregulated
Transport of the SLBP Dependant Mature mRNA Homo sapiens R-HSA-159230	1.18218	0.984747	0.577482	['NUP50']	Reactome Pathways	0.238461	downregulated
Diseases of signal transduction Homo sapiens R-HSA-5663202	0.971126	0.984747	0.583088	['SMAD3', 'APC', 'TBL1XR1', 'PSME4', 'NAPEPLD', 'PIK3CB', 'MAMLD1']	Reactome Pathways	0.234266	downregulated
Biosynthesis of the N-glycan precursor (dolichol lipid-linked oligosaccharide, LLO) and transfer to a nascent protein Homo sapiens R-HSA-446193	1.02642	0.984747	0.584135	['NANP', 'GNPNAT1']	Reactome Pathways	0.233487	downregulated
Interactions of Vpr with host cellular proteins Homo sapiens R-HSA-176033	1.14735	0.984747	0.588063	['NUP50']	Reactome Pathways	0.230576	downregulated
Generation of second messenger molecules Homo sapiens R-HSA-202433	1.14735	0.984747	0.588063	['ITK']	Reactome Pathways	0.230576	downregulated
Rho GTPase cycle Homo sapiens R-HSA-194840	0.983092	0.984747	0.591546	['DLC1', 'ARAP3', 'SRGAP1']	Reactome Pathways	0.228011	downregulated
Regulation of HSF1-mediated heat shock response Homo sapiens R-HSA-3371453	1	0.984747	0.597955	['NUP50', 'RPA1']	Reactome Pathways	0.223331	downregulated
COPI-dependent Golgi-to-ER retrograde traffic Homo sapiens R-HSA-6811434	0.987291	0.984747	0.604735	['KIF28P', 'KIF6']	Reactome Pathways	0.218435	downregulated
GAB1 signalosome Homo sapiens R-HSA-180292	0.958769	0.984747	0.608029	['AGO2', 'PIK3CB', 'PAG1']	Reactome Pathways	0.216076	downregulated
Transport of Mature mRNA Derived from an Intronless Transcript Homo sapiens R-HSA-159231	1.0835	0.984747	0.608438	['NUP50']	Reactome Pathways	0.215784	downregulated
Defective B3GALTL causes Peters-plus syndrome (PpS) Homo sapiens R-HSA-5083635	1.0835	0.984747	0.608438	['THBS1']	Reactome Pathways	0.215784	downregulated
Apoptotic cleavage of cellular proteins Homo sapiens R-HSA-111465	1.0835	0.984747	0.608438	['APC']	Reactome Pathways	0.215784	downregulated
Degradation of beta-catenin by the destruction complex Homo sapiens R-HSA-195253	0.9749	0.984747	0.611427	['APC', 'PSME4']	Reactome Pathways	0.213655	downregulated
Antigen processing-Cross presentation Homo sapiens R-HSA-1236975	0.9749	0.984747	0.611427	['SEC61G', 'PSME4']	Reactome Pathways	0.213655	downregulated
O-glycosylation of TSR domain-containing proteins Homo sapiens R-HSA-5173214	1.05416	0.984747	0.618245	['THBS1']	Reactome Pathways	0.208839	downregulated
Transport of Mature mRNAs Derived from Intronless Transcripts Homo sapiens R-HSA-159234	1.05416	0.984747	0.618245	['NUP50']	Reactome Pathways	0.208839	downregulated
Activation of GABAB receptors Homo sapiens R-HSA-991365	1.02637	0.984747	0.627807	['KCNJ6']	Reactome Pathways	0.202174	downregulated
GABA B receptor activation Homo sapiens R-HSA-977444	1.02637	0.984747	0.627807	['KCNJ6']	Reactome Pathways	0.202174	downregulated
Association of TriC/CCT with target proteins during biosynthesis Homo sapiens R-HSA-390471	1.02637	0.984747	0.627807	['CCNE2']	Reactome Pathways	0.202174	downregulated
Host Interactions of HIV factors Homo sapiens R-HSA-162909	0.92814	0.984747	0.629308	['NUP50', 'PSME4', 'KPNB1']	Reactome Pathways	0.201137	downregulated
Fatty acid, triacylglycerol, and ketone body metabolism Homo sapiens R-HSA-535734	0.919001	0.984747	0.634775	['AGPAT5', 'MCEE', 'TBL1XR1', 'ABCB4', 'ACACB']	Reactome Pathways	0.19738	downregulated
Transcriptional activation of mitochondrial biogenesis Homo sapiens R-HSA-2151201	1	0.984747	0.63713	['TBL1XR1']	Reactome Pathways	0.195772	downregulated
PKMTs methylate histone lysines Homo sapiens R-HSA-3214841	1	0.984747	0.63713	['WHSC1']	Reactome Pathways	0.195772	downregulated
Cell junction organization Homo sapiens R-HSA-446728	0.928285	0.984747	0.637332	['CLDN11', 'PARD6B']	Reactome Pathways	0.195634	downregulated
Histidine, lysine, phenylalanine, tyrosine, proline and tryptophan catabolism Homo sapiens R-HSA-6788656	0.97495	0.984747	0.64622	['HPD']	Reactome Pathways	0.18962	downregulated
RNA Polymerase III Abortive And Retractive Initiation Homo sapiens R-HSA-749476	0.97495	0.984747	0.64622	['NFIA']	Reactome Pathways	0.18962	downregulated
RNA Polymerase III Transcription Homo sapiens R-HSA-74158	0.97495	0.984747	0.64622	['NFIA']	Reactome Pathways	0.18962	downregulated
Intraflagellar transport Homo sapiens R-HSA-5620924	0.97495	0.984747	0.64622	['TNPO1']	Reactome Pathways	0.18962	downregulated
mRNA Splicing - Major Pathway Homo sapiens R-HSA-72163	0.892485	0.984747	0.654766	['PRPF4', 'CSTF3', 'U2AF1']	Reactome Pathways	0.183914	downregulated
Intrinsic Pathway for Apoptosis Homo sapiens R-HSA-109606	0.951122	0.984747	0.655083	['E2F1']	Reactome Pathways	0.183704	downregulated
Glucose transport Homo sapiens R-HSA-70153	0.951122	0.984747	0.655083	['NUP50']	Reactome Pathways	0.183704	downregulated
Viral Messenger RNA Synthesis Homo sapiens R-HSA-168325	0.951122	0.984747	0.655083	['NUP50']	Reactome Pathways	0.183704	downregulated
Deactivation of the beta-catenin transactivating complex Homo sapiens R-HSA-3769402	0.951122	0.984747	0.655083	['APC']	Reactome Pathways	0.183704	downregulated
Retinoid metabolism and transport Homo sapiens R-HSA-975634	0.951122	0.984747	0.655083	['LRAT']	Reactome Pathways	0.183704	downregulated
Non-integrin membrane-ECM interactions Homo sapiens R-HSA-3000171	0.951122	0.984747	0.655083	['THBS1']	Reactome Pathways	0.183704	downregulated
Iron uptake and transport Homo sapiens R-HSA-917937	0.928428	0.984747	0.663724	['FLVCR1']	Reactome Pathways	0.178013	downregulated
TP53 Regulates Transcription of Cell Death Genes Homo sapiens R-HSA-5633008	0.928428	0.984747	0.663724	['CASP2']	Reactome Pathways	0.178013	downregulated
Influenza Life Cycle Homo sapiens R-HSA-168255	0.878973	0.984747	0.664592	['NUP50', 'KPNB1', 'IPO5']	Reactome Pathways	0.177445	downregulated
PCP/CE pathway Homo sapiens R-HSA-4086400	0.875908	0.984747	0.667784	['SMURF2', 'PSME4']	Reactome Pathways	0.175364	downregulated
Oxidative Stress Induced Senescence Homo sapiens R-HSA-2559580	0.875908	0.984747	0.667784	['E2F1', 'E2F2']	Reactome Pathways	0.175364	downregulated
SUMOylation of DNA replication proteins Homo sapiens R-HSA-4615885	0.90679	0.984747	0.672149	['NUP50']	Reactome Pathways	0.172535	downregulated
RNA Polymerase II HIV Promoter Escape Homo sapiens R-HSA-167162	0.90679	0.984747	0.672149	['TAF1']	Reactome Pathways	0.172535	downregulated
RNA Polymerase II Promoter Escape Homo sapiens R-HSA-73776	0.90679	0.984747	0.672149	['TAF1']	Reactome Pathways	0.172535	downregulated
RNA Polymerase II Transcription Initiation And Promoter Clearance Homo sapiens R-HSA-76042	0.90679	0.984747	0.672149	['TAF1']	Reactome Pathways	0.172535	downregulated
RNA Polymerase II Transcription Initiation Homo sapiens R-HSA-75953	0.90679	0.984747	0.672149	['TAF1']	Reactome Pathways	0.172535	downregulated
RNA Polymerase II Transcription Pre-Initiation And Promoter Opening Homo sapiens R-HSA-73779	0.90679	0.984747	0.672149	['TAF1']	Reactome Pathways	0.172535	downregulated
HIV Transcription Initiation Homo sapiens R-HSA-167161	0.90679	0.984747	0.672149	['TAF1']	Reactome Pathways	0.172535	downregulated
Interleukin-1 signaling Homo sapiens R-HSA-446652	0.90679	0.984747	0.672149	['UBE2N']	Reactome Pathways	0.172535	downregulated
Toll Like Receptor TLR6:TLR2 Cascade Homo sapiens R-HSA-168188	0.866131	0.984747	0.673621	['UBE2N', 'LY96']	Reactome Pathways	0.171585	downregulated
Toll Like Receptor 2 (TLR2) Cascade Homo sapiens R-HSA-181438	0.866131	0.984747	0.673621	['UBE2N', 'LY96']	Reactome Pathways	0.171585	downregulated
Toll Like Receptor TLR1:TLR2 Cascade Homo sapiens R-HSA-168179	0.866131	0.984747	0.673621	['UBE2N', 'LY96']	Reactome Pathways	0.171585	downregulated
MAPK6/MAPK4 signaling Homo sapiens R-HSA-5687128	0.866131	0.984747	0.673621	['PSME4', 'AGO2']	Reactome Pathways	0.171585	downregulated
MyD88:Mal cascade initiated on plasma membrane Homo sapiens R-HSA-166058	0.866131	0.984747	0.673621	['UBE2N', 'LY96']	Reactome Pathways	0.171585	downregulated
Diseases of metabolism Homo sapiens R-HSA-5668914	0.886136	0.984747	0.680363	['ACACB']	Reactome Pathways	0.167259	downregulated
RMTs methylate histone arginines Homo sapiens R-HSA-3214858	0.886136	0.984747	0.680363	['ARID1A']	Reactome Pathways	0.167259	downregulated
SUMOylation of RNA binding proteins Homo sapiens R-HSA-4570464	0.886136	0.984747	0.680363	['NUP50']	Reactome Pathways	0.167259	downregulated
Assembly of the primary cilium Homo sapiens R-HSA-5617833	0.851269	0.984747	0.690973	['TUBA1A', 'HAUS6', 'TNPO1', 'CEP78']	Reactome Pathways	0.160539	downregulated
Cellular response to heat stress Homo sapiens R-HSA-3371556	0.829104	0.984747	0.696138	['NUP50', 'RPA1']	Reactome Pathways	0.157305	downregulated
MyD88-independent TLR3/TLR4 cascade Homo sapiens R-HSA-166166	0.820334	0.984747	0.701563	['UBE2N', 'LY96']	Reactome Pathways	0.153933	downregulated
Toll Like Receptor 3 (TLR3) Cascade Homo sapiens R-HSA-168164	0.820334	0.984747	0.701563	['UBE2N', 'LY96']	Reactome Pathways	0.153933	downregulated
TRIF-mediated TLR3/TLR4 signaling Homo sapiens R-HSA-937061	0.820334	0.984747	0.701563	['UBE2N', 'LY96']	Reactome Pathways	0.153933	downregulated
mRNA Splicing Homo sapiens R-HSA-72172	0.82876	0.984747	0.701852	['PRPF4', 'CSTF3', 'U2AF1']	Reactome Pathways	0.153754	downregulated
Hexose transport Homo sapiens R-HSA-189200	0.829446	0.984747	0.703794	['NUP50']	Reactome Pathways	0.152554	downregulated
Signaling by SCF-KIT Homo sapiens R-HSA-1433557	0.856481	0.984747	0.70689	['CUL3', 'PSME4', 'AGO2', 'RASA2', 'PIK3CB', 'JAK3', 'SH2B3']	Reactome Pathways	0.150648	downregulated
Metabolism of water-soluble vitamins and cofactors Homo sapiens R-HSA-196849	0.811747	0.984747	0.706907	['SLC25A16', 'ACACB']	Reactome Pathways	0.150638	downregulated
Cross-presentation of soluble exogenous antigens (endosomes) Homo sapiens R-HSA-1236978	0.812124	0.984747	0.711217	['PSME4']	Reactome Pathways	0.147998	downregulated
Regulation of activated PAK-2p34 by proteasome mediated degradation Homo sapiens R-HSA-211733	0.812124	0.984747	0.711217	['PSME4']	Reactome Pathways	0.147998	downregulated
Mitochondrial biogenesis Homo sapiens R-HSA-1592230	0.812124	0.984747	0.711217	['TBL1XR1']	Reactome Pathways	0.147998	downregulated
Creation of C4 and C2 activators Homo sapiens R-HSA-166786	0.812124	0.984747	0.711217	['FCN1']	Reactome Pathways	0.147998	downregulated
CLEC7A (Dectin-1) signaling Homo sapiens R-HSA-5607764	0.803337	0.984747	0.712171	['PSME4', 'UBE2N']	Reactome Pathways	0.147416	downregulated
Potassium Channels Homo sapiens R-HSA-1296071	0.803337	0.984747	0.712171	['KCNJ6', 'KCNJ14']	Reactome Pathways	0.147416	downregulated
Influenza Infection Homo sapiens R-HSA-168254	0.811368	0.984747	0.714987	['NUP50', 'KPNB1', 'IPO5']	Reactome Pathways	0.145702	downregulated
MAPK family signaling cascades Homo sapiens R-HSA-5683057	0.839804	0.984747	0.717034	['CUL3', 'PSME4', 'AGO2', 'RASA2', 'JAK3', 'IL6R']	Reactome Pathways	0.14446	downregulated
Ubiquitin-dependent degradation of Cyclin D Homo sapiens R-HSA-75815	0.795509	0.984747	0.718454	['PSME4']	Reactome Pathways	0.143601	downregulated
Metabolism of non-coding RNA Homo sapiens R-HSA-194441	0.795509	0.984747	0.718454	['NUP50']	Reactome Pathways	0.143601	downregulated
Regulation of Apoptosis Homo sapiens R-HSA-169911	0.795509	0.984747	0.718454	['PSME4']	Reactome Pathways	0.143601	downregulated
snRNP Assembly Homo sapiens R-HSA-191859	0.795509	0.984747	0.718454	['NUP50']	Reactome Pathways	0.143601	downregulated
Ubiquitin-dependent degradation of Cyclin D1 Homo sapiens R-HSA-69229	0.795509	0.984747	0.718454	['PSME4']	Reactome Pathways	0.143601	downregulated
Regulation of ornithine decarboxylase (ODC) Homo sapiens R-HSA-350562	0.795509	0.984747	0.718454	['PSME4']	Reactome Pathways	0.143601	downregulated
Metabolism of vitamins and cofactors Homo sapiens R-HSA-196854	0.805731	0.984747	0.719265	['SLC25A16', 'LRAT', 'ACACB']	Reactome Pathways	0.143111	downregulated
MAPK1/MAPK3 signaling Homo sapiens R-HSA-5684996	0.824516	0.984747	0.723299	['CUL3', 'PSME4', 'RASA2', 'JAK3', 'IL6R']	Reactome Pathways	0.140682	downregulated
Neurotransmitter Release Cycle Homo sapiens R-HSA-112310	0.779559	0.984747	0.72551	['SLC1A6']	Reactome Pathways	0.139356	downregulated
Metabolism of fat-soluble vitamins Homo sapiens R-HSA-6806667	0.779559	0.984747	0.72551	['LRAT']	Reactome Pathways	0.139356	downregulated
Autodegradation of the E3 ubiquitin ligase COP1 Homo sapiens R-HSA-349425	0.779559	0.984747	0.72551	['PSME4']	Reactome Pathways	0.139356	downregulated
Vpu mediated degradation of CD4 Homo sapiens R-HSA-180534	0.779559	0.984747	0.72551	['PSME4']	Reactome Pathways	0.139356	downregulated
Nuclear Envelope Breakdown Homo sapiens R-HSA-2980766	0.779559	0.984747	0.72551	['NUP50']	Reactome Pathways	0.139356	downregulated
Interferon Signaling Homo sapiens R-HSA-913531	0.810988	0.984747	0.725522	['NUP50', 'UBE2N', 'FLNB', 'KPNB1']	Reactome Pathways	0.139349	downregulated
Glycerophospholipid biosynthesis Homo sapiens R-HSA-1483206	0.779116	0.984747	0.72749	['AGPAT5', 'DDHD2']	Reactome Pathways	0.138173	downregulated
p53-Independent DNA Damage Response Homo sapiens R-HSA-69610	0.764234	0.984747	0.73239	['PSME4']	Reactome Pathways	0.135257	downregulated
p53-Independent G1/S DNA damage checkpoint Homo sapiens R-HSA-69613	0.764234	0.984747	0.73239	['PSME4']	Reactome Pathways	0.135257	downregulated
Ubiquitin Mediated Degradation of Phosphorylated Cdc25A Homo sapiens R-HSA-69601	0.764234	0.984747	0.73239	['PSME4']	Reactome Pathways	0.135257	downregulated
Metabolism of amino acids and derivatives Homo sapiens R-HSA-71291	0.829936	0.984747	0.735786	['SLC25A15', 'TMLHE', 'PSME4', 'AMD1', 'GADL1', 'CSAD', 'HPD']	Reactome Pathways	0.133249	downregulated
Biological oxidations Homo sapiens R-HSA-211859	0.798387	0.984747	0.73638	['AS3MT', 'ABHD10', 'CYP2D6', 'SULT1A3']	Reactome Pathways	0.132898	downregulated
TCF dependent signaling in response to WNT Homo sapiens R-HSA-201681	0.798387	0.984747	0.73638	['SMURF2', 'APC', 'CUL3', 'PSME4']	Reactome Pathways	0.132898	downregulated
Interleukin receptor SHC signaling Homo sapiens R-HSA-912526	0.810606	0.984747	0.736447	['CUL3', 'PSME4', 'RASA2', 'PIK3CB', 'JAK3']	Reactome Pathways	0.132859	downregulated
Formation of TC-NER Pre-Incision Complex Homo sapiens R-HSA-6781823	0.749499	0.984747	0.739098	['USP7']	Reactome Pathways	0.131298	downregulated
Vif-mediated degradation of APOBEC3G Homo sapiens R-HSA-180585	0.749499	0.984747	0.739098	['PSME4']	Reactome Pathways	0.131298	downregulated
Platelet degranulation Homo sapiens R-HSA-114608	0.756307	0.984747	0.742113	['SCG3', 'THBS1']	Reactome Pathways	0.12953	downregulated
AUF1 (hnRNP D0) binds and destabilizes mRNA Homo sapiens R-HSA-450408	0.73532	0.984747	0.745638	['PSME4']	Reactome Pathways	0.127472	downregulated
SCF-beta-TrCP mediated degradation of Emi1 Homo sapiens R-HSA-174113	0.73532	0.984747	0.745638	['PSME4']	Reactome Pathways	0.127472	downregulated
Signaling by Wnt Homo sapiens R-HSA-195721	0.807377	0.984747	0.750032	['SMURF2', 'APC', 'CUL3', 'PSME4', 'AGO2', 'PDE6A']	Reactome Pathways	0.12492	downregulated
Hh mutants that don't undergo autocatalytic processing are degraded by ERAD Homo sapiens R-HSA-5362768	0.721666	0.984747	0.752014	['PSME4']	Reactome Pathways	0.123774	downregulated
GABA receptor activation Homo sapiens R-HSA-977443	0.721666	0.984747	0.752014	['KCNJ6']	Reactome Pathways	0.123774	downregulated
ECM proteoglycans Homo sapiens R-HSA-3000178	0.721666	0.984747	0.752014	['TNXB']	Reactome Pathways	0.123774	downregulated
Interleukin-2 signaling Homo sapiens R-HSA-451927	0.787347	0.984747	0.758349	['CUL3', 'PSME4', 'RASA2', 'PIK3CB', 'JAK3']	Reactome Pathways	0.120131	downregulated
Hh mutants abrogate ligand secretion Homo sapiens R-HSA-5387390	0.69582	0.984747	0.764292	['PSME4']	Reactome Pathways	0.116741	downregulated
O-linked glycosylation Homo sapiens R-HSA-5173105	0.721107	0.984747	0.764993	['GALNT12', 'THBS1']	Reactome Pathways	0.116342	downregulated
Golgi-to-ER retrograde transport Homo sapiens R-HSA-8856688	0.721107	0.984747	0.764993	['KIF28P', 'KIF6']	Reactome Pathways	0.116342	downregulated
Response to elevated platelet cytosolic Ca2+ Homo sapiens R-HSA-76005	0.721107	0.984747	0.764993	['SCG3', 'THBS1']	Reactome Pathways	0.116342	downregulated
Signaling by Interleukins Homo sapiens R-HSA-449147	0.809451	0.984747	0.767241	['CUL3', 'PSME4', 'RASA2', 'UBE2N', 'PIK3CB', 'JAK3', 'IL6R', 'IL17RB']	Reactome Pathways	0.115068	downregulated
FCERI mediated NF-kB activation Homo sapiens R-HSA-2871837	0.714454	0.984747	0.769352	['PSME4', 'UBE2N']	Reactome Pathways	0.113875	downregulated
NIK-->noncanonical NF-kB signaling Homo sapiens R-HSA-5676590	0.683578	0.984747	0.770201	['PSME4']	Reactome Pathways	0.113396	downregulated
Initial triggering of complement Homo sapiens R-HSA-166663	0.683578	0.984747	0.770201	['FCN1']	Reactome Pathways	0.113396	downregulated
Phospholipid metabolism Homo sapiens R-HSA-1483257	0.73894	0.984747	0.770412	['AGPAT5', 'DDHD2', 'PIK3CB']	Reactome Pathways	0.113277	downregulated
Activated TLR4 signalling Homo sapiens R-HSA-166054	0.707923	0.984747	0.773641	['UBE2N', 'LY96']	Reactome Pathways	0.111461	downregulated
Fc epsilon receptor (FCERI) signaling Homo sapiens R-HSA-2454202	0.80305	0.984747	0.774376	['ITK', 'CUL3', 'PSME4', 'AGO2', 'RASA2', 'UBE2N', 'PIK3CB', 'JAK3']	Reactome Pathways	0.111048	downregulated
DNA Damage/Telomere Stress Induced Senescence Homo sapiens R-HSA-2559586	0.671757	0.984747	0.775963	['CCNE2']	Reactome Pathways	0.110159	downregulated
Degradation of GLI1 by the proteasome Homo sapiens R-HSA-5610780	0.671757	0.984747	0.775963	['PSME4']	Reactome Pathways	0.110159	downregulated
GLI3 is processed to GLI3R by the proteasome Homo sapiens R-HSA-5610785	0.671757	0.984747	0.775963	['PSME4']	Reactome Pathways	0.110159	downregulated
Degradation of GLI2 by the proteasome Homo sapiens R-HSA-5610783	0.671757	0.984747	0.775963	['PSME4']	Reactome Pathways	0.110159	downregulated
The role of GTSE1 in G2/M progression after G2 checkpoint Homo sapiens R-HSA-8852276	0.671757	0.984747	0.775963	['PSME4']	Reactome Pathways	0.110159	downregulated
SCF(Skp2)-mediated degradation of p27/p21 Homo sapiens R-HSA-187577	0.671757	0.984747	0.775963	['CCNE2']	Reactome Pathways	0.110159	downregulated
PPARA activates gene expression Homo sapiens R-HSA-1989781	0.701509	0.984747	0.77786	['TBL1XR1', 'ABCB4']	Reactome Pathways	0.109099	downregulated
HDACs deacetylate histones Homo sapiens R-HSA-3214815	0.660338	0.984747	0.78158	['TBL1XR1']	Reactome Pathways	0.107026	downregulated
Role of phospholipids in phagocytosis Homo sapiens R-HSA-2029485	0.660338	0.984747	0.78158	['PIK3CB']	Reactome Pathways	0.107026	downregulated
PI Metabolism Homo sapiens R-HSA-1483255	0.660338	0.984747	0.78158	['PIK3CB']	Reactome Pathways	0.107026	downregulated
Interleukin-3, 5 and GM-CSF signaling Homo sapiens R-HSA-512988	0.759312	0.984747	0.784468	['CUL3', 'PSME4', 'RASA2', 'PIK3CB', 'JAK3']	Reactome Pathways	0.105425	downregulated
Dectin-1 mediated noncanonical NF-kB signaling Homo sapiens R-HSA-5607761	0.649299	0.984747	0.787057	['PSME4']	Reactome Pathways	0.103994	downregulated
Constitutive Signaling by Aberrant PI3K in Cancer Homo sapiens R-HSA-2219530	0.649299	0.984747	0.787057	['PIK3CB']	Reactome Pathways	0.103994	downregulated
Cell death signalling via NRAGE, NRIF and NADE Homo sapiens R-HSA-204998	0.649299	0.984747	0.787057	['CASP2']	Reactome Pathways	0.103994	downregulated
Signaling by EGFR Homo sapiens R-HSA-177929	0.781423	0.984747	0.787474	['CUL3', 'PSME4', 'AGO2', 'RASA2', 'PIK3CB', 'JAK3', 'PAG1']	Reactome Pathways	0.103764	downregulated
Regulation of lipid metabolism by Peroxisome proliferator-activated receptor alpha (PPARalpha) Homo sapiens R-HSA-400206	0.682942	0.984747	0.790105	['TBL1XR1', 'ABCB4']	Reactome Pathways	0.102315	downregulated
FCERI mediated Ca+2 mobilization Homo sapiens R-HSA-2871809	0.638622	0.984747	0.792397	['ITK']	Reactome Pathways	0.101057	downregulated
Cytochrome P450 - arranged by substrate type Homo sapiens R-HSA-211897	0.638622	0.984747	0.792397	['CYP2D6']	Reactome Pathways	0.101057	downregulated
Diseases associated with O-glycosylation of proteins Homo sapiens R-HSA-3906995	0.638622	0.984747	0.792397	['THBS1']	Reactome Pathways	0.101057	downregulated
Collagen biosynthesis and modifying enzymes Homo sapiens R-HSA-1650814	0.628289	0.984747	0.797603	['COL28A1']	Reactome Pathways	0.0982131	downregulated
RNA Polymerase II Pre-transcription Events Homo sapiens R-HSA-674695	0.618284	0.984747	0.802679	['TAF1']	Reactome Pathways	0.095458	downregulated
Signaling by PDGF Homo sapiens R-HSA-186797	0.761365	0.984747	0.808116	['CUL3', 'PSME4', 'AGO2', 'RASA2', 'PIK3CB', 'JAK3', 'THBS1']	Reactome Pathways	0.0925263	downregulated
HIV Infection Homo sapiens R-HSA-162906	0.713303	0.984747	0.80903	['NUP50', 'PSME4', 'KPNB1', 'TAF1']	Reactome Pathways	0.0920354	downregulated
Mitotic Anaphase Homo sapiens R-HSA-68882	0.686353	0.984747	0.810628	['ANKLE2', 'PSME4', 'SPDL1']	Reactome Pathways	0.0911785	downregulated
Activation of NF-kappaB in B cells Homo sapiens R-HSA-1169091	0.599198	0.984747	0.812453	['PSME4']	Reactome Pathways	0.0902018	downregulated
APC/C:Cdc20 mediated degradation of Securin Homo sapiens R-HSA-174154	0.599198	0.984747	0.812453	['PSME4']	Reactome Pathways	0.0902018	downregulated
Triglyceride Biosynthesis Homo sapiens R-HSA-75109	0.599198	0.984747	0.812453	['AGPAT5']	Reactome Pathways	0.0902018	downregulated
O-linked glycosylation of mucins Homo sapiens R-HSA-913709	0.599198	0.984747	0.812453	['GALNT12']	Reactome Pathways	0.0902018	downregulated
PI-3K cascade:FGFR2 Homo sapiens R-HSA-5654695	0.648594	0.984747	0.812824	['AGO2', 'PIK3CB']	Reactome Pathways	0.0900037	downregulated
PI-3K cascade:FGFR4 Homo sapiens R-HSA-5654720	0.648594	0.984747	0.812824	['AGO2', 'PIK3CB']	Reactome Pathways	0.0900037	downregulated
PIP3 activates AKT signaling Homo sapiens R-HSA-1257604	0.648594	0.984747	0.812824	['AGO2', 'PIK3CB']	Reactome Pathways	0.0900037	downregulated
Toll Like Receptor 4 (TLR4) Cascade Homo sapiens R-HSA-166016	0.648594	0.984747	0.812824	['UBE2N', 'LY96']	Reactome Pathways	0.0900037	downregulated
PI-3K cascade:FGFR3 Homo sapiens R-HSA-5654710	0.648594	0.984747	0.812824	['AGO2', 'PIK3CB']	Reactome Pathways	0.0900037	downregulated
PI-3K cascade:FGFR1 Homo sapiens R-HSA-5654689	0.648594	0.984747	0.812824	['AGO2', 'PIK3CB']	Reactome Pathways	0.0900037	downregulated
PI3K events in ERBB4 signaling Homo sapiens R-HSA-1250342	0.648594	0.984747	0.812824	['AGO2', 'PIK3CB']	Reactome Pathways	0.0900037	downregulated
Mitotic Metaphase and Anaphase Homo sapiens R-HSA-2555396	0.682304	0.984747	0.813694	['ANKLE2', 'PSME4', 'SPDL1']	Reactome Pathways	0.0895386	downregulated
C-type lectin receptors (CLRs) Homo sapiens R-HSA-5621481	0.643201	0.984747	0.816389	['PSME4', 'UBE2N']	Reactome Pathways	0.0881027	downregulated
Transcription of the HIV genome Homo sapiens R-HSA-167172	0.590089	0.984747	0.817157	['TAF1']	Reactome Pathways	0.0876945	downregulated
Integrin cell surface interactions Homo sapiens R-HSA-216083	0.590089	0.984747	0.817157	['THBS1']	Reactome Pathways	0.0876945	downregulated
Chromatin modifying enzymes Homo sapiens R-HSA-3247509	0.700305	0.984747	0.819839	['TBL1XR1', 'YEATS4', 'WHSC1', 'ARID1A']	Reactome Pathways	0.0862715	downregulated
Chromatin organization Homo sapiens R-HSA-4839726	0.700305	0.984747	0.819839	['TBL1XR1', 'YEATS4', 'WHSC1', 'ARID1A']	Reactome Pathways	0.0862715	downregulated
PI3K/AKT activation Homo sapiens R-HSA-198203	0.632677	0.984747	0.823339	['AGO2', 'PIK3CB']	Reactome Pathways	0.0844212	downregulated
rRNA processing Homo sapiens R-HSA-72312	0.658971	0.984747	0.831223	['EXOSC8', 'KIAA0391', 'MPHOSPH6']	Reactome Pathways	0.0802825	downregulated
Late Phase of HIV Life Cycle Homo sapiens R-HSA-162599	0.617518	0.984747	0.833322	['NUP50', 'TAF1']	Reactome Pathways	0.0791872	downregulated
Influenza Viral RNA Transcription and Replication Homo sapiens R-HSA-168273	0.617518	0.984747	0.833322	['NUP50', 'IPO5']	Reactome Pathways	0.0791872	downregulated
Downstream signaling of activated FGFR3 Homo sapiens R-HSA-5654708	0.721112	0.984747	0.834162	['CUL3', 'PSME4', 'AGO2', 'RASA2', 'PIK3CB', 'JAK3']	Reactome Pathways	0.0787497	downregulated
Downstream signaling of activated FGFR4 Homo sapiens R-HSA-5654716	0.721112	0.984747	0.834162	['CUL3', 'PSME4', 'AGO2', 'RASA2', 'PIK3CB', 'JAK3']	Reactome Pathways	0.0787497	downregulated
Downstream signaling of activated FGFR2 Homo sapiens R-HSA-5654696	0.721112	0.984747	0.834162	['CUL3', 'PSME4', 'AGO2', 'RASA2', 'PIK3CB', 'JAK3']	Reactome Pathways	0.0787497	downregulated
Cdc20:Phospho-APC/C mediated degradation of Cyclin A Homo sapiens R-HSA-174184	0.556255	0.984747	0.834825	['PSME4']	Reactome Pathways	0.0784045	downregulated
APC/C:Cdh1 mediated degradation of Cdc20 and other APC/C:Cdh1 targeted proteins in late mitosis/early G1 Homo sapiens R-HSA-174178	0.556255	0.984747	0.834825	['PSME4']	Reactome Pathways	0.0784045	downregulated
Lipid digestion, mobilization, and transport Homo sapiens R-HSA-73923	0.556255	0.984747	0.834825	['CETP']	Reactome Pathways	0.0784045	downregulated
Signaling by ERBB4 Homo sapiens R-HSA-1236394	0.718848	0.984747	0.836246	['CUL3', 'PSME4', 'AGO2', 'RASA2', 'PIK3CB', 'JAK3']	Reactome Pathways	0.0776658	downregulated
APC:Cdc20 mediated degradation of cell cycle proteins prior to satisfation of the cell cycle checkpoint Homo sapiens R-HSA-179419	0.548393	0.984747	0.838969	['PSME4']	Reactome Pathways	0.076254	downregulated
Signaling by FGFR4 Homo sapiens R-HSA-5654743	0.714364	0.984747	0.840352	['CUL3', 'PSME4', 'AGO2', 'RASA2', 'PIK3CB', 'JAK3']	Reactome Pathways	0.0755385	downregulated
Downstream signaling of activated FGFR1 Homo sapiens R-HSA-5654687	0.714364	0.984747	0.840352	['CUL3', 'PSME4', 'AGO2', 'RASA2', 'PIK3CB', 'JAK3']	Reactome Pathways	0.0755385	downregulated
IRS-mediated signalling Homo sapiens R-HSA-112399	0.695884	0.984747	0.841268	['CUL3', 'PSME4', 'RASA2', 'PIK3CB', 'JAK3']	Reactome Pathways	0.0750655	downregulated
RAF/MAP kinase cascade Homo sapiens R-HSA-5673001	0.672706	0.984747	0.842323	['CUL3', 'PSME4', 'RASA2', 'JAK3']	Reactome Pathways	0.0745214	downregulated
SHC1 events in ERBB4 signaling Homo sapiens R-HSA-1250347	0.672706	0.984747	0.842323	['CUL3', 'PSME4', 'RASA2', 'JAK3']	Reactome Pathways	0.0745214	downregulated
GRB2 events in EGFR signaling Homo sapiens R-HSA-179812	0.672706	0.984747	0.842323	['CUL3', 'PSME4', 'RASA2', 'JAK3']	Reactome Pathways	0.0745214	downregulated
SOS-mediated signalling Homo sapiens R-HSA-112412	0.672706	0.984747	0.842323	['CUL3', 'PSME4', 'RASA2', 'JAK3']	Reactome Pathways	0.0745214	downregulated
SHC1 events in EGFR signaling Homo sapiens R-HSA-180336	0.672706	0.984747	0.842323	['CUL3', 'PSME4', 'RASA2', 'JAK3']	Reactome Pathways	0.0745214	downregulated
Signaling by FGFR3 Homo sapiens R-HSA-5654741	0.712142	0.984747	0.842374	['CUL3', 'PSME4', 'AGO2', 'RASA2', 'PIK3CB', 'JAK3']	Reactome Pathways	0.074495	downregulated
FRS-mediated FGFR2 signaling Homo sapiens R-HSA-5654700	0.669772	0.984747	0.84467	['CUL3', 'PSME4', 'RASA2', 'JAK3']	Reactome Pathways	0.0733131	downregulated
FRS-mediated FGFR3 signaling Homo sapiens R-HSA-5654706	0.669772	0.984747	0.84467	['CUL3', 'PSME4', 'RASA2', 'JAK3']	Reactome Pathways	0.0733131	downregulated
FRS-mediated FGFR1 signaling Homo sapiens R-HSA-5654693	0.669772	0.984747	0.84467	['CUL3', 'PSME4', 'RASA2', 'JAK3']	Reactome Pathways	0.0733131	downregulated
FRS-mediated FGFR4 signaling Homo sapiens R-HSA-5654712	0.669772	0.984747	0.84467	['CUL3', 'PSME4', 'RASA2', 'JAK3']	Reactome Pathways	0.0733131	downregulated
APC/C:Cdc20 mediated degradation of mitotic proteins Homo sapiens R-HSA-176409	0.533313	0.984747	0.846949	['PSME4']	Reactome Pathways	0.072143	downregulated
Insulin receptor signalling cascade Homo sapiens R-HSA-74751	0.688373	0.984747	0.847684	['CUL3', 'PSME4', 'RASA2', 'PIK3CB', 'JAK3']	Reactome Pathways	0.0717662	downregulated
Signaling by FGFR1 Homo sapiens R-HSA-5654736	0.705558	0.984747	0.848315	['CUL3', 'PSME4', 'AGO2', 'RASA2', 'PIK3CB', 'JAK3']	Reactome Pathways	0.0714427	downregulated
IGF1R signaling cascade Homo sapiens R-HSA-2428924	0.685905	0.984747	0.849774	['CUL3', 'PSME4', 'RASA2', 'PIK3CB', 'JAK3']	Reactome Pathways	0.0706965	downregulated
Signaling by Type 1 Insulin-like Growth Factor 1 Receptor (IGF1R) Homo sapiens R-HSA-2404192	0.685905	0.984747	0.849774	['CUL3', 'PSME4', 'RASA2', 'PIK3CB', 'JAK3']	Reactome Pathways	0.0706965	downregulated
IRS-related events triggered by IGF1R Homo sapiens R-HSA-2428928	0.685905	0.984747	0.849774	['CUL3', 'PSME4', 'RASA2', 'PIK3CB', 'JAK3']	Reactome Pathways	0.0706965	downregulated
Activation of APC/C and APC/C:Cdc20 mediated degradation of mitotic proteins Homo sapiens R-HSA-176814	0.526079	0.984747	0.850789	['PSME4']	Reactome Pathways	0.0701781	downregulated
ARMS-mediated activation Homo sapiens R-HSA-170984	0.661119	0.984747	0.851534	['CUL3', 'PSME4', 'RASA2', 'JAK3']	Reactome Pathways	0.0697979	downregulated
Signalling to p38 via RIT and RIN Homo sapiens R-HSA-187706	0.661119	0.984747	0.851534	['CUL3', 'PSME4', 'RASA2', 'JAK3']	Reactome Pathways	0.0697979	downregulated
Frs2-mediated activation Homo sapiens R-HSA-170968	0.658283	0.984747	0.853765	['CUL3', 'PSME4', 'RASA2', 'JAK3']	Reactome Pathways	0.0686619	downregulated
Downstream signal transduction Homo sapiens R-HSA-186763	0.694846	0.984747	0.857811	['CUL3', 'PSME4', 'AGO2', 'RASA2', 'PIK3CB', 'JAK3']	Reactome Pathways	0.0666081	downregulated
Prolonged ERK activation events Homo sapiens R-HSA-169893	0.652684	0.984747	0.85814	['CUL3', 'PSME4', 'RASA2', 'JAK3']	Reactome Pathways	0.0664417	downregulated
RNA polymerase II transcribes snRNA genes Homo sapiens R-HSA-6807505	0.512182	0.984747	0.858184	['ZC3H8']	Reactome Pathways	0.0664197	downregulated
Signaling by Leptin Homo sapiens R-HSA-2586552	0.649919	0.984747	0.860286	['CUL3', 'PSME4', 'RASA2', 'JAK3']	Reactome Pathways	0.0653572	downregulated
Downstream signaling events of B Cell Receptor (BCR) Homo sapiens R-HSA-1168372	0.616748	0.984747	0.862065	['PSME4', 'AGO2', 'PIK3CB']	Reactome Pathways	0.0644602	downregulated
DAP12 signaling Homo sapiens R-HSA-2424491	0.688571	0.984747	0.863271	['CUL3', 'PSME4', 'AGO2', 'RASA2', 'PIK3CB', 'JAK3']	Reactome Pathways	0.0638527	downregulated
PI3K Cascade Homo sapiens R-HSA-109704	0.498998	0.984747	0.865213	['PIK3CB']	Reactome Pathways	0.0628771	downregulated
Transcriptional regulation of white adipocyte differentiation Homo sapiens R-HSA-381340	0.498998	0.984747	0.865213	['TBL1XR1']	Reactome Pathways	0.0628771	downregulated
Regulation of APC/C activators between G1/S and early anaphase Homo sapiens R-HSA-176408	0.498998	0.984747	0.865213	['PSME4']	Reactome Pathways	0.0628771	downregulated
Signalling to RAS Homo sapiens R-HSA-167044	0.641762	0.984747	0.866558	['CUL3', 'PSME4', 'RASA2', 'JAK3']	Reactome Pathways	0.0622024	downregulated
Toll-Like Receptors Cascades Homo sapiens R-HSA-168898	0.563471	0.984747	0.868348	['UBE2N', 'LY96']	Reactome Pathways	0.0613064	downregulated
Complement cascade Homo sapiens R-HSA-166658	0.492656	0.984747	0.868596	['FCN1']	Reactome Pathways	0.0611823	downregulated
VEGFR2 mediated cell proliferation Homo sapiens R-HSA-5218921	0.636436	0.984747	0.870604	['CUL3', 'PSME4', 'RASA2', 'JAK3']	Reactome Pathways	0.0601794	downregulated
HIV Life Cycle Homo sapiens R-HSA-162587	0.559389	0.984747	0.870939	['NUP50', 'TAF1']	Reactome Pathways	0.0600124	downregulated
Disease Homo sapiens R-HSA-1643685	0.761247	0.984747	0.871424	['SMAD3', 'LY96', 'PIK3CB', 'ACACB', 'THBS1', 'IPO5', 'APC', 'TBL1XR1', 'NUP50', 'PSME4', 'NAPEPLD', 'MAMLD1', 'KPNB1', 'TAF1']	Reactome Pathways	0.0597706	downregulated
Toll Like Receptor 5 (TLR5) Cascade Homo sapiens R-HSA-168176	0.480442	0.984747	0.87511	['UBE2N']	Reactome Pathways	0.0579375	downregulated
MyD88 cascade initiated on plasma membrane Homo sapiens R-HSA-975871	0.480442	0.984747	0.87511	['UBE2N']	Reactome Pathways	0.0579375	downregulated
Toll Like Receptor 10 (TLR10) Cascade Homo sapiens R-HSA-168142	0.480442	0.984747	0.87511	['UBE2N']	Reactome Pathways	0.0579375	downregulated
TRAF6 mediated induction of NFkB and MAP kinases upon TLR7/8 or 9 activation Homo sapiens R-HSA-975138	0.474559	0.984747	0.878245	['UBE2N']	Reactome Pathways	0.0563845	downregulated
p75 NTR receptor-mediated signalling Homo sapiens R-HSA-193704	0.474559	0.984747	0.878245	['CASP2']	Reactome Pathways	0.0563845	downregulated
PI5P, PP2A and IER3 Regulate PI3K/AKT Signaling Homo sapiens R-HSA-6811558	0.474559	0.984747	0.878245	['PIK3CB']	Reactome Pathways	0.0563845	downregulated
Platelet activation, signaling and aggregation Homo sapiens R-HSA-76002	0.623494	0.984747	0.88026	['SCG3', 'PIK3CB', 'JAK3', 'THBS1']	Reactome Pathways	0.055389	downregulated
Signalling to ERKs Homo sapiens R-HSA-187687	0.623494	0.984747	0.88026	['CUL3', 'PSME4', 'RASA2', 'JAK3']	Reactome Pathways	0.055389	downregulated
TP53 Regulates Metabolic Genes Homo sapiens R-HSA-5628897	0.468817	0.984747	0.881301	['AGO2']	Reactome Pathways	0.0548756	downregulated
APC/C-mediated degradation of cell cycle proteins Homo sapiens R-HSA-174143	0.463212	0.984747	0.884281	['PSME4']	Reactome Pathways	0.0534096	downregulated
Collagen formation Homo sapiens R-HSA-1474290	0.463212	0.984747	0.884281	['COL28A1']	Reactome Pathways	0.0534096	downregulated
Toll Like Receptor 7/8 (TLR7/8) Cascade Homo sapiens R-HSA-168181	0.463212	0.984747	0.884281	['UBE2N']	Reactome Pathways	0.0534096	downregulated
MyD88 dependent cascade initiated on endosome Homo sapiens R-HSA-975155	0.463212	0.984747	0.884281	['UBE2N']	Reactome Pathways	0.0534096	downregulated
Regulation of mitotic cell cycle Homo sapiens R-HSA-453276	0.463212	0.984747	0.884281	['PSME4']	Reactome Pathways	0.0534096	downregulated
Ion channel transport Homo sapiens R-HSA-983712	0.582495	0.984747	0.885877	['ATP2A3', 'ATP2B4', 'RYR3']	Reactome Pathways	0.0526264	downregulated
PI3K/AKT Signaling in Cancer Homo sapiens R-HSA-2219528	0.457739	0.984747	0.887186	['PIK3CB']	Reactome Pathways	0.0519851	downregulated
DAP12 interactions Homo sapiens R-HSA-2172127	0.658795	0.984747	0.888028	['CUL3', 'PSME4', 'AGO2', 'RASA2', 'PIK3CB', 'JAK3']	Reactome Pathways	0.0515735	downregulated
Signaling by FGFR2 Homo sapiens R-HSA-5654738	0.655015	0.984747	0.891024	['CUL3', 'PSME4', 'AGO2', 'RASA2', 'PIK3CB', 'JAK3']	Reactome Pathways	0.0501108	downregulated
Signaling by Insulin receptor Homo sapiens R-HSA-74752	0.633591	0.984747	0.891637	['CUL3', 'PSME4', 'RASA2', 'PIK3CB', 'JAK3']	Reactome Pathways	0.0498119	downregulated
Diseases of glycosylation Homo sapiens R-HSA-3781865	0.44717	0.984747	0.89278	['THBS1']	Reactome Pathways	0.0492553	downregulated
Toll Like Receptor 9 (TLR9) Cascade Homo sapiens R-HSA-168138	0.44717	0.984747	0.89278	['UBE2N']	Reactome Pathways	0.0492553	downregulated
Negative regulation of the PI3K/AKT network Homo sapiens R-HSA-199418	0.437076	0.985098	0.898098	['PIK3CB']	Reactome Pathways	0.0466765	downregulated
Signaling by FGFR Homo sapiens R-HSA-190236	0.645749	0.985098	0.898217	['CUL3', 'PSME4', 'AGO2', 'RASA2', 'PIK3CB', 'JAK3']	Reactome Pathways	0.0466186	downregulated
Cellular responses to stress Homo sapiens R-HSA-2262752	0.643927	0.985098	0.899606	['CCNE2', 'NUP50', 'RPA1', 'E2F1', 'E2F2', 'ETS1']	Reactome Pathways	0.0459475	downregulated
NCAM signaling for neurite out-growth Homo sapiens R-HSA-375165	0.592157	0.985098	0.902492	['CUL3', 'PSME4', 'RASA2', 'JAK3']	Reactome Pathways	0.0445566	downregulated
Phase 1 - Functionalization of compounds Homo sapiens R-HSA-211945	0.427426	0.985098	0.903151	['CYP2D6']	Reactome Pathways	0.0442394	downregulated
VEGFA-VEGFR2 Pathway Homo sapiens R-HSA-4420097	0.6152	0.985098	0.905055	['CUL3', 'PSME4', 'RASA2', 'PIK3CB', 'JAK3']	Reactome Pathways	0.043325	downregulated
M Phase Homo sapiens R-HSA-68886	0.58761	0.985098	0.905569	['ANKLE2', 'NUP50', 'PSME4', 'SPDL1']	Reactome Pathways	0.0430786	downregulated
Post-translational protein modification Homo sapiens R-HSA-597592	0.679783	0.985098	0.907181	['MGAT4C', 'GALNT12', 'NANP', 'WRN', 'NUP50', 'RPA1', 'GNPNAT1', 'SMC6', 'THBS1']	Reactome Pathways	0.0423061	downregulated
NGF signalling via TRKA from the plasma membrane Homo sapiens R-HSA-187037	0.631447	0.985098	0.908882	['CUL3', 'PSME4', 'AGO2', 'RASA2', 'PIK3CB', 'JAK3']	Reactome Pathways	0.0414925	downregulated
Cytokine Signaling in Immune system Homo sapiens R-HSA-1280215	0.697785	0.985098	0.910178	['CUL3', 'NUP50', 'PSME4', 'RASA2', 'UBE2N', 'FLNB', 'PIK3CB', 'JAK3', 'IL6R', 'KPNB1', 'IL17RB']	Reactome Pathways	0.0408737	downregulated
TNFR2 non-canonical NF-kB pathway Homo sapiens R-HSA-5668541	0.413721	0.985098	0.910267	['PSME4']	Reactome Pathways	0.0408311	downregulated
Adaptive Immune System Homo sapiens R-HSA-1280218	0.722167	0.985098	0.910583	['ITK', 'SMURF2', 'CD160', 'CUL3', 'LRR1', 'PIK3CB', 'SH3RF1', 'UBE2J1', 'HECW2', 'SEC61G', 'PSME4', 'AGO2', 'UBE2N', 'PAG1']	Reactome Pathways	0.0406804	downregulated
Organelle biogenesis and maintenance Homo sapiens R-HSA-1852241	0.603512	0.985098	0.913176	['TUBA1A', 'TBL1XR1', 'HAUS6', 'TNPO1', 'CEP78']	Reactome Pathways	0.0394454	downregulated
Separation of Sister Chromatids Homo sapiens R-HSA-2467813	0.485442	0.985098	0.915571	['PSME4', 'SPDL1']	Reactome Pathways	0.038308	downregulated
Role of LAT2/NTAL/LAB on calcium mobilization Homo sapiens R-HSA-2730905	0.485442	0.985098	0.915571	['AGO2', 'PIK3CB']	Reactome Pathways	0.038308	downregulated
Signaling by VEGF Homo sapiens R-HSA-194138	0.599712	0.985098	0.915745	['CUL3', 'PSME4', 'RASA2', 'PIK3CB', 'JAK3']	Reactome Pathways	0.0382257	downregulated
Resolution of Sister Chromatid Cohesion Homo sapiens R-HSA-2500257	0.396753	0.985258	0.91895	['SPDL1']	Reactome Pathways	0.0367083	downregulated
Hedgehog 'off' state Homo sapiens R-HSA-5610787	0.396753	0.985258	0.91895	['PSME4']	Reactome Pathways	0.0367083	downregulated
Stimuli-sensing channels Homo sapiens R-HSA-2672351	0.392725	0.985258	0.920986	['RYR3']	Reactome Pathways	0.035747	downregulated
Major pathway of rRNA processing in the nucleolus Homo sapiens R-HSA-6791226	0.473504	0.985258	0.922234	['EXOSC8', 'MPHOSPH6']	Reactome Pathways	0.0351588	downregulated
Transport of glucose and other sugars, bile salts and organic acids, metal ions and amine compounds Homo sapiens R-HSA-425366	0.388778	0.985258	0.922971	['SLC14A2']	Reactome Pathways	0.0348119	downregulated
FCERI mediated MAPK activation Homo sapiens R-HSA-2871796	0.543718	0.986954	0.933028	['CUL3', 'PSME4', 'RASA2', 'JAK3']	Reactome Pathways	0.0301051	downregulated
Signaling by the B Cell Receptor (BCR) Homo sapiens R-HSA-983705	0.50573	0.986954	0.933245	['PSME4', 'AGO2', 'PIK3CB']	Reactome Pathways	0.0300043	downregulated
SRP-dependent cotranslational protein targeting to membrane Homo sapiens R-HSA-1799339	0.366658	0.986954	0.93388	['SEC61G']	Reactome Pathways	0.0297091	downregulated
HATs acetylate histones Homo sapiens R-HSA-3214847	0.366658	0.986954	0.93388	['YEATS4']	Reactome Pathways	0.0297091	downregulated
Mitotic Prometaphase Homo sapiens R-HSA-68877	0.366658	0.986954	0.93388	['SPDL1']	Reactome Pathways	0.0297091	downregulated
Mitotic Prophase Homo sapiens R-HSA-68875	0.366658	0.986954	0.93388	['NUP50']	Reactome Pathways	0.0297091	downregulated
Signalling by NGF Homo sapiens R-HSA-166520	0.610804	0.986954	0.935627	['CUL3', 'PSME4', 'AGO2', 'RASA2', 'CASP2', 'PIK3CB', 'JAK3']	Reactome Pathways	0.0288975	downregulated
Respiratory electron transport, ATP synthesis by chemiosmotic coupling, and heat production by uncoupling proteins. Homo sapiens R-HSA-163200	0.359831	0.986954	0.937162	['SLC25A14']	Reactome Pathways	0.0281855	downregulated
Infectious disease Homo sapiens R-HSA-5663205	0.564155	0.986954	0.937966	['NUP50', 'PSME4', 'KPNB1', 'IPO5', 'TAF1']	Reactome Pathways	0.027813	downregulated
Integration of energy metabolism Homo sapiens R-HSA-163685	0.356511	0.986954	0.938741	['ACACB']	Reactome Pathways	0.0274542	downregulated
Intra-Golgi and retrograde Golgi-to-ER traffic Homo sapiens R-HSA-6811442	0.438432	0.987447	0.940628	['KIF28P', 'KIF6']	Reactome Pathways	0.0265821	downregulated
Metabolism of lipids and lipoproteins Homo sapiens R-HSA-556833	0.654435	0.98813	0.942699	['AGPAT5', 'CETP', 'MCEE', 'ACOXL', 'TBL1XR1', 'ABCB4', 'DDHD2', 'PIK3CB', 'ACACB', 'COQ7', 'KPNB1']	Reactome Pathways	0.0256272	downregulated
RHO GTPases Activate Formins Homo sapiens R-HSA-5663220	0.34382	0.988612	0.944673	['SPDL1']	Reactome Pathways	0.0247186	downregulated
Epigenetic regulation of gene expression Homo sapiens R-HSA-212165	0.340787	0.988612	0.946064	['UHRF1']	Reactome Pathways	0.0240796	downregulated
RNA Polymerase I, RNA Polymerase III, and Mitochondrial Transcription Homo sapiens R-HSA-504046	0.337806	0.988612	0.94742	['NFIA']	Reactome Pathways	0.0234575	downregulated
Fcgamma receptor (FCGR) dependent phagocytosis Homo sapiens R-HSA-2029480	0.326384	0.992438	0.952513	['PIK3CB']	Reactome Pathways	0.0211293	downregulated
Asparagine N-linked glycosylation Homo sapiens R-HSA-446203	0.453754	0.997576	0.958877	['MGAT4C', 'NANP', 'GNPNAT1']	Reactome Pathways	0.018237	downregulated
Transmission across Chemical Synapses Homo sapiens R-HSA-112315	0.370688	0.999996	0.969909	['KCNJ6', 'SLC1A6']	Reactome Pathways	0.0132688	downregulated
Neurotransmitter Receptor Binding And Downstream Transmission In The Postsynaptic Cell Homo sapiens R-HSA-112314	0.275146	0.999996	0.972893	['KCNJ6']	Reactome Pathways	0.0119351	downregulated
Metabolism of carbohydrates Homo sapiens R-HSA-71387	0.41585	0.999996	0.973554	['PRPS1', 'TREH', 'NUP50']	Reactome Pathways	0.0116399	downregulated
Extracellular matrix organization Homo sapiens R-HSA-1474244	0.414343	0.999996	0.974063	['COL28A1', 'TNXB', 'THBS1']	Reactome Pathways	0.0114128	downregulated
Axon guidance Homo sapiens R-HSA-422475	0.530833	0.999996	0.974917	['DCC', 'CUL3', 'PSME4', 'RASA2', 'RGMB', 'JAK3', 'SRGAP1']	Reactome Pathways	0.0110325	downregulated
Translation Homo sapiens R-HSA-72766	0.258517	0.999996	0.978452	['SEC61G']	Reactome Pathways	0.00946033	downregulated
The citric acid (TCA) cycle and respiratory electron transport Homo sapiens R-HSA-1428517	0.255089	0.999996	0.979524	['SLC25A14']	Reactome Pathways	0.00898486	downregulated
Immunoregulatory interactions between a Lymphoid and a non-Lymphoid cell Homo sapiens R-HSA-198933	0.248497	0.999996	0.981511	['CD160']	Reactome Pathways	0.00810494	downregulated
Neuronal System Homo sapiens R-HSA-112316	0.388951	0.999996	0.981782	['KCNJ6', 'KCNJ14', 'SLC1A6']	Reactome Pathways	0.00798492	downregulated
Signaling by Rho GTPases Homo sapiens R-HSA-194315	0.425153	0.999996	0.982991	['DLC1', 'ARAP3', 'SPDL1', 'SRGAP1']	Reactome Pathways	0.00745055	downregulated
Transport to the Golgi and subsequent modification Homo sapiens R-HSA-948021	0.240717	0.999996	0.983726	['MGAT4C']	Reactome Pathways	0.00712601	downregulated
Gastrin-CREB signalling pathway via PKC and MAPK Homo sapiens R-HSA-881907	0.451186	0.999996	0.984504	['CUL3', 'P2RY2', 'PSME4', 'RASA2', 'JAK3']	Reactome Pathways	0.00678264	downregulated
Innate Immune System Homo sapiens R-HSA-168249	0.528573	0.999996	0.991842	['FCN1', 'ITK', 'CUL3', 'PSME4', 'AGO2', 'RASA2', 'UBE2N', 'LY96', 'CASP2', 'PIK3CB', 'JAK3']	Reactome Pathways	0.00355769	downregulated
G alpha (q) signalling events Homo sapiens R-HSA-416476	0.20367	0.999996	0.99224	['P2RY2']	Reactome Pathways	0.00338315	downregulated
Metabolism of proteins Homo sapiens R-HSA-392499	0.576231	0.999996	0.99248	['GALNT12', 'RPA1', 'SMC6', 'THBS1', 'MGAT4C', 'NANP', 'WRN', 'TUBA1A', 'CCNE2', 'P2RY2', 'SEC61G', 'NUP50', 'EXOSC8', 'GNPNAT1', 'SULT1A3', 'TUBA8']	Reactome Pathways	0.00327807	downregulated
Metabolism Homo sapiens R-HSA-1430728	0.642356	0.999996	0.995622	['AGPAT5', 'PRPS1', 'CETP', 'ABCB4', 'TREH', 'AMD1', 'GADL1', 'PIK3CB', 'CSAD', 'ACACB', 'AS3MT', 'MCEE', 'ABHD10', 'ACOXL', 'CYP2D6', 'CA5A', 'LRAT', 'SULT1A3', 'RRM1', 'DDHD2', 'COQ7', 'DCK', 'DHODH', 'SLC25A16', 'SLC25A15', 'TMLHE', 'TBL1XR1', 'NUP50', 'PSME4', 'HPD', 'KPNB1', 'SLC25A14']	Reactome Pathways	0.00190557	downregulated
Immune System Homo sapiens R-HSA-168256	0.595143	0.999996	0.996834	['FCN1', 'ITK', 'SMURF2', 'CD160', 'CUL3', 'LRR1', 'LY96', 'PIK3CB', 'IL17RB', 'SH3RF1', 'UBE2J1', 'HECW2', 'SEC61G', 'NUP50', 'PSME4', 'AGO2', 'RASA2', 'UBE2N', 'CASP2', 'FLNB', 'JAK3', 'IL6R', 'KPNB1', 'PAG1']	Reactome Pathways	0.00137718	downregulated
Class A/1 (Rhodopsin-like receptors) Homo sapiens R-HSA-373076	0.23995	0.999996	0.997523	['HCAR1', 'P2RY2']	Reactome Pathways	0.00107688	downregulated
G alpha (i) signalling events Homo sapiens R-HSA-418594	0.161503	0.999996	0.997784	['HCAR1']	Reactome Pathways	0.000963383	downregulated
Developmental Biology Homo sapiens R-HSA-1266738	0.441688	0.999996	0.997958	['SMAD3', 'TBL1XR1', 'DCC', 'CUL3', 'PSME4', 'RASA2', 'RGMB', 'JAK3', 'SRGAP1']	Reactome Pathways	0.00088788	downregulated
RHO GTPase Effectors Homo sapiens R-HSA-195258	0.151847	0.999996	0.998491	['SPDL1']	Reactome Pathways	0.000655984	downregulated
Membrane Trafficking Homo sapiens R-HSA-199991	0.183336	0.999996	0.999739	['KIF28P', 'KIF6']	Reactome Pathways	0.000113525	downregulated
GPCR ligand binding Homo sapiens R-HSA-500792	0.171969	0.999996	0.999861	['HCAR1', 'P2RY2']	Reactome Pathways	6.05616e-05	downregulated
Vesicle-mediated transport Homo sapiens R-HSA-5653656	0.155807	0.999996	0.99995	['KIF28P', 'KIF6']	Reactome Pathways	2.16835e-05	downregulated
Signal Transduction Homo sapiens R-HSA-162582	0.479644	0.999996	0.999991	['CUL3', 'LRRK2', 'ATP2A3', 'PIK3CB', 'THBS1', 'HCAR1', 'P2RY2', 'E2F1', 'CASP2', 'LRAT', 'SPDL1', 'PDE6A', 'JAK3', 'SH2B3', 'SRGAP1', 'IL6R', 'PAG1', 'SMAD3', 'SMURF2', 'ARAP3', 'DHRS3', 'DISP2', 'ALDH1A3', 'APC', 'TBL1XR1', 'DLC1', 'PSME4', 'AGO2', 'RASA2', 'NAPEPLD', 'SPOPL', 'MAMLD1']	Reactome Pathways	3.96956e-06	downregulated
Signaling by GPCR Homo sapiens R-HSA-372790	0.201102	0.999996	0.999995	['HCAR1', 'CUL3', 'P2RY2', 'PSME4', 'RASA2', 'PIK3CB', 'JAK3']	Reactome Pathways	2.10724e-06	downregulated
GPCR downstream signaling Homo sapiens R-HSA-388396	0.152567	0.999996	0.999996	['HCAR1', 'P2RY2', 'PIK3CB', 'JAK3']	Reactome Pathways	1.95328e-06	downregulated
Interferon alpha/beta signaling Homo sapiens R-HSA-909733	12.3636	5.78623e-09	8.14962e-12	['IFITM1', 'STAT2', 'HLA-C', 'IFI35', 'IFIT1', 'HLA-F', 'PSMB8', 'IFIT2', 'HLA-E', 'ISG20', 'SOCS1', 'OAS1', 'IRF7', 'GBP2', 'IRF9', 'IP6K2']	Reactome Pathways	11.0889	upregulated
Interferon Signaling Homo sapiens R-HSA-913531	5.38676	2.96201e-07	8.34369e-10	['IFITM1', 'UBA7', 'IFNGR2', 'STAT2', 'HLA-C', 'IFI35', 'IFIT1', 'HLA-F', 'PSMB8', 'IFIT2', 'HLA-E', 'ISG20', 'SOCS1', 'OAS1', 'TRIM5', 'IRF7', 'TRIM46', 'TRIM26', 'GBP2', 'TRIM21', 'CAMK2G', 'IRF9', 'IP6K2']	Reactome Pathways	9.07864	upregulated
Interferon gamma signaling Homo sapiens R-HSA-877300	7.08168	1.79066e-05	7.56616e-08	['IFNGR2', 'HLA-C', 'HLA-F', 'HLA-E', 'SOCS1', 'OAS1', 'TRIM5', 'IRF7', 'TRIM46', 'TRIM26', 'GBP2', 'TRIM21', 'CAMK2G', 'IRF9']	Reactome Pathways	7.12112	upregulated
Cytokine Signaling in Immune system Homo sapiens R-HSA-1280215	2.75477	2.45308e-05	1.38202e-07	['IFITM1', 'UBA7', 'PIK3R3', 'IFI35', 'IFIT1', 'PSMB10', 'TNFSF13B', 'IFIT2', 'RELB', 'PSMB6', 'SOCS1', 'TRIM5', 'TRIM46', 'TNFRSF14', 'TRIM26', 'LGALS9', 'GBP2', 'TRIM21', 'FGF23', 'CAMK2G', 'IP6K2', 'STAT5A', 'IL15RA', 'IFNGR2', 'STAT2', 'HLA-C', 'HLA-F', 'PSMB8', 'PSMB9', 'NFKB2', 'HLA-E', 'ISG20', 'OAS1', 'IRF7', 'PSME2', 'LAMTOR2', 'FGFR3', 'MYD88', 'IRF9']	Reactome Pathways	6.85949	upregulated
ER-Phagosome pathway Homo sapiens R-HSA-1236974	7.21521	0.000645922	4.54875e-06	['PSMB6', 'TAP1', 'HLA-C', 'PSME2', 'HLA-F', 'PSMB10', 'PSMB8', 'TAPBP', 'HLA-E', 'PSMB9']	Reactome Pathways	5.34211	upregulated
Cholesterol biosynthesis Homo sapiens R-HSA-191273	13.9197	0.00197043	1.66515e-05	['HMGCS1', 'DHCR24', 'MSMO1', 'HMGCR', 'HSD17B7', 'FDFT1']	Reactome Pathways	4.77855	upregulated
Antigen processing-Cross presentation Homo sapiens R-HSA-1236975	5.5068	0.00377415	3.72099e-05	['PSMB6', 'TAP1', 'HLA-C', 'PSME2', 'HLA-F', 'PSMB10', 'PSMB8', 'TAPBP', 'HLA-E', 'PSMB9']	Reactome Pathways	4.42934	upregulated
Immune System Homo sapiens R-HSA-168256	1.75018	0.00744303	8.38652e-05	['CDKN1A', 'IFITM1', 'IFI35', 'IFIT1', 'TNFSF13B', 'IFIT2', 'TRIM4', 'TRIM5', 'DHX58', 'CASP4', 'TRIM26', 'FBXO6', 'LGALS9', 'HLA-DOB', 'TRIM21', 'IL15RA', 'ATP6V0B', 'IFNGR2', 'SLC11A1', 'TAP1', 'HLA-C', 'CNPY3', 'HLA-F', 'HLA-E', 'TAPBP', 'OAS1', 'IRF7', 'PSME2', 'RBCK1', 'CFB', 'IRF9', 'CD274', 'UBA7', 'C1R', 'PIK3R3', 'PSMB10', 'RELB', 'PSMB6', 'FZR1', 'SOCS1', 'TRIM46', 'TNFRSF14', 'GBP2', '…	Reactome Pathways	4.07642	upregulated
Class I MHC mediated antigen processing & presentation Homo sapiens R-HSA-983169	2.65375	0.0207331	0.000262813	['UBA7', 'HLA-C', 'TAP1', 'HLA-F', 'PSMB8', 'PSMB10', 'HLA-E', 'PSMB9', 'TAPBP', 'PSMB6', 'FBXL8', 'SPSB1', 'FZR1', 'SOCS1', 'TRIM4', 'PSME2', 'FBXO6', 'RBCK1', 'TRIM21']	Reactome Pathways	3.58035	upregulated
Antigen Presentation: Folding, assembly and peptide loading of class I MHC Homo sapiens R-HSA-983170	9.83838	0.0238629	0.000336097	['HLA-C', 'TAP1', 'HLA-F', 'TAPBP', 'HLA-E']	Reactome Pathways	3.47353	upregulated
NIK-->noncanonical NF-kB signaling Homo sapiens R-HSA-5676590	5.41475	0.0367692	0.000584386	['PSMB6', 'PSME2', 'PSMB10', 'PSMB8', 'RELB', 'PSMB9', 'NFKB2']	Reactome Pathways	3.2333	upregulated
TNFR2 non-canonical NF-kB pathway Homo sapiens R-HSA-5668541	4.13788	0.0367692	0.00062145	['PSMB6', 'PSME2', 'TNFRSF14', 'PSMB10', 'PSMB8', 'TNFSF13B', 'RELB', 'PSMB9', 'NFKB2']	Reactome Pathways	3.20659	upregulated
Dectin-1 mediated noncanonical NF-kB signaling Homo sapiens R-HSA-5607761	5.11314	0.0434281	0.000795162	['PSMB6', 'PSME2', 'PSMB10', 'PSMB8', 'RELB', 'PSMB9', 'NFKB2']	Reactome Pathways	3.09954	upregulated
Cyclin A:Cdk2-associated events at S phase entry Homo sapiens R-HSA-69656	4.45155	0.0799952	0.00165742	['PSMB6', 'CDKN1A', 'FZR1', 'PSME2', 'PSMB10', 'PSMB8', 'PSMB9']	Reactome Pathways	2.78057	upregulated
Orc1 removal from chromatin Homo sapiens R-HSA-68949	4.38066	0.0799952	0.00180271	['PSMB6', 'CDKN1A', 'FZR1', 'PSME2', 'PSMB10', 'PSMB8', 'PSMB9']	Reactome Pathways	2.74407	upregulated
Switching of origins to a post-replicative state Homo sapiens R-HSA-69052	4.38066	0.0799952	0.00180271	['PSMB6', 'CDKN1A', 'FZR1', 'PSME2', 'PSMB10', 'PSMB8', 'PSMB9']	Reactome Pathways	2.74407	upregulated
Removal of licensing factors from origins Homo sapiens R-HSA-69300	4.24544	0.0873702	0.00212279	['PSMB6', 'CDKN1A', 'FZR1', 'PSME2', 'PSMB10', 'PSMB8', 'PSMB9']	Reactome Pathways	2.67309	upregulated
SCF-beta-TrCP mediated degradation of Emi1 Homo sapiens R-HSA-174113	4.92206	0.0873702	0.00221502	['PSMB6', 'FZR1', 'PSME2', 'PSMB10', 'PSMB8', 'PSMB9']	Reactome Pathways	2.65462	upregulated
Regulation of DNA replication Homo sapiens R-HSA-69304	4.05751	0.100266	0.00268319	['PSMB6', 'CDKN1A', 'FZR1', 'PSME2', 'PSMB10', 'PSMB8', 'PSMB9']	Reactome Pathways	2.57135	upregulated
Endosomal/Vacuolar pathway Homo sapiens R-HSA-1236977	13.0724	0.102504	0.00288743	['HLA-C', 'HLA-F', 'HLA-E']	Reactome Pathways	2.53949	upregulated
The role of GTSE1 in G2/M progression after G2 checkpoint Homo sapiens R-HSA-8852276	4.45657	0.11233	0.00348065	['PSMB6', 'CDKN1A', 'PSME2', 'PSMB10', 'PSMB8', 'PSMB9']	Reactome Pathways	2.45834	upregulated
SCF(Skp2)-mediated degradation of p27/p21 Homo sapiens R-HSA-187577	4.45657	0.11233	0.00348065	['PSMB6', 'CDKN1A', 'PSME2', 'PSMB10', 'PSMB8', 'PSMB9']	Reactome Pathways	2.45834	upregulated
DEx/H-box helicases activate type I IFN and inflammatory cytokines production Homo sapiens R-HSA-3134963	11.7646	0.113738	0.00368449	['IRF7', 'MYD88', 'NFKB2']	Reactome Pathways	2.43362	upregulated
Autodegradation of Cdh1 by Cdh1:APC/C Homo sapiens R-HSA-174084	4.21718	0.126973	0.00446069	['PSMB6', 'FZR1', 'PSME2', 'PSMB10', 'PSMB8', 'PSMB9']	Reactome Pathways	2.3506	upregulated
p53-Dependent G1/S DNA damage checkpoint Homo sapiens R-HSA-69580	4.14298	0.126973	0.00482854	['PSMB6', 'CDKN1A', 'PSME2', 'PSMB10', 'PSMB8', 'PSMB9']	Reactome Pathways	2.31618	upregulated
p53-Dependent G1 DNA Damage Response Homo sapiens R-HSA-69563	4.14298	0.126973	0.00482854	['PSMB6', 'CDKN1A', 'PSME2', 'PSMB10', 'PSMB8', 'PSMB9']	Reactome Pathways	2.31618	upregulated
Asymmetric localization of PCP proteins Homo sapiens R-HSA-4608870	4.14298	0.126973	0.00482854	['PSMB6', 'FZD7', 'PSME2', 'PSMB10', 'PSMB8', 'PSMB9']	Reactome Pathways	2.31618	upregulated
Adaptive Immune System Homo sapiens R-HSA-1280218	1.69712	0.137848	0.00561545	['CD274', 'CDKN1A', 'IFITM1', 'UBA7', 'PIK3R3', 'PSMB10', 'PSMB6', 'FZR1', 'SOCS1', 'TRIM4', 'TNFRSF14', 'FBXO6', 'HLA-DOB', 'TRIM21', 'RILP', 'FGF23', 'TAP1', 'HLA-C', 'HLA-F', 'PSMB8', 'PSMB9', 'HLA-E', 'TAPBP', 'MOV10', 'FBXL8', 'SPSB1', 'PSME2', 'RBCK1', 'NFKBIE', 'ULBP1', 'FGFR3']	Reactome Pathways	2.25062	upregulated
G1/S DNA Damage Checkpoints Homo sapiens R-HSA-69615	4.00213	0.137848	0.0056304	['PSMB6', 'CDKN1A', 'PSME2', 'PSMB10', 'PSMB8', 'PSMB9']	Reactome Pathways	2.24946	upregulated
Antigen processing: Ubiquitination & Proteasome degradation Homo sapiens R-HSA-983168	2.25464	0.138928	0.00604428	['UBA7', 'PSMB8', 'PSMB10', 'PSMB9', 'PSMB6', 'FBXL8', 'SPSB1', 'FZR1', 'SOCS1', 'TRIM4', 'PSME2', 'FBXO6', 'RBCK1', 'TRIM21']	Reactome Pathways	2.21866	upregulated
Activation of NF-kappaB in B cells Homo sapiens R-HSA-1169091	3.93522	0.138928	0.00606589	['PSMB6', 'PSME2', 'NFKBIE', 'PSMB10', 'PSMB8', 'PSMB9']	Reactome Pathways	2.21711	upregulated
Cyclin E associated events during G1/S transition Homo sapiens R-HSA-69202	3.80789	0.143085	0.00700966	['PSMB6', 'CDKN1A', 'PSME2', 'PSMB10', 'PSMB8', 'PSMB9']	Reactome Pathways	2.1543	upregulated
Cross-presentation of soluble exogenous antigens (endosomes) Homo sapiens R-HSA-1236978	4.46648	0.143085	0.007385	['PSMB6', 'PSME2', 'PSMB10', 'PSMB8', 'PSMB9']	Reactome Pathways	2.13165	upregulated
Regulation of activated PAK-2p34 by proteasome mediated degradation Homo sapiens R-HSA-211733	4.46648	0.143085	0.007385	['PSMB6', 'PSME2', 'PSMB10', 'PSMB8', 'PSMB9']	Reactome Pathways	2.13165	upregulated
CDK-mediated phosphorylation and removal of Cdc6 Homo sapiens R-HSA-69017	4.367	0.143085	0.00804089	['PSMB6', 'PSME2', 'PSMB10', 'PSMB8', 'PSMB9']	Reactome Pathways	2.0947	upregulated
Ubiquitin-dependent degradation of Cyclin D Homo sapiens R-HSA-75815	4.367	0.143085	0.00804089	['PSMB6', 'PSME2', 'PSMB10', 'PSMB8', 'PSMB9']	Reactome Pathways	2.0947	upregulated
Ubiquitin-dependent degradation of Cyclin D1 Homo sapiens R-HSA-69229	4.367	0.143085	0.00804089	['PSMB6', 'PSME2', 'PSMB10', 'PSMB8', 'PSMB9']	Reactome Pathways	2.0947	upregulated
Regulation of Apoptosis Homo sapiens R-HSA-169911	4.367	0.143085	0.00804089	['PSMB6', 'PSME2', 'PSMB10', 'PSMB8', 'PSMB9']	Reactome Pathways	2.0947	upregulated
Regulation of ornithine decarboxylase (ODC) Homo sapiens R-HSA-350562	4.367	0.143085	0.00804089	['PSMB6', 'PSME2', 'PSMB10', 'PSMB8', 'PSMB9']	Reactome Pathways	2.0947	upregulated
APC/C:Cdh1 mediated degradation of Cdc20 and other APC/C:Cdh1 targeted proteins in late mitosis/early G1 Homo sapiens R-HSA-174178	3.63158	0.143085	0.0086182	['PSMB6', 'FZR1', 'PSME2', 'PSMB10', 'PSMB8', 'PSMB9']	Reactome Pathways	2.06458	upregulated
Autodegradation of the E3 ubiquitin ligase COP1 Homo sapiens R-HSA-349425	4.27185	0.143085	0.00873613	['PSMB6', 'PSME2', 'PSMB10', 'PSMB8', 'PSMB9']	Reactome Pathways	2.05868	upregulated
Vpu mediated degradation of CD4 Homo sapiens R-HSA-180534	4.27185	0.143085	0.00873613	['PSMB6', 'PSME2', 'PSMB10', 'PSMB8', 'PSMB9']	Reactome Pathways	2.05868	upregulated
Proton-coupled monocarboxylate transport Homo sapiens R-HSA-433692	19.5743	0.143085	0.00875241	['BSG', 'SLC16A8']	Reactome Pathways	2.05787	upregulated
Downstream signaling events of B Cell Receptor (BCR) Homo sapiens R-HSA-1168372	2.40099	0.143085	0.0091311	['PSMB6', 'MOV10', 'CDKN1A', 'PSME2', 'PIK3R3', 'NFKBIE', 'FGF23', 'FGFR3', 'PSMB10', 'PSMB8', 'PSMB9']	Reactome Pathways	2.03948	upregulated
p53-Independent G1/S DNA damage checkpoint Homo sapiens R-HSA-69613	4.18074	0.143085	0.00947181	['PSMB6', 'PSME2', 'PSMB10', 'PSMB8', 'PSMB9']	Reactome Pathways	2.02357	upregulated
p53-Independent DNA Damage Response Homo sapiens R-HSA-69610	4.18074	0.143085	0.00947181	['PSMB6', 'PSME2', 'PSMB10', 'PSMB8', 'PSMB9']	Reactome Pathways	2.02357	upregulated
Ubiquitin Mediated Degradation of Phosphorylated Cdc25A Homo sapiens R-HSA-69601	4.18074	0.143085	0.00947181	['PSMB6', 'PSME2', 'PSMB10', 'PSMB8', 'PSMB9']	Reactome Pathways	2.02357	upregulated
Vif-mediated degradation of APOBEC3G Homo sapiens R-HSA-180585	4.09343	0.151132	0.010249	['PSMB6', 'PSME2', 'PSMB10', 'PSMB8', 'PSMB9']	Reactome Pathways	1.98932	upregulated
Synthesis of DNA Homo sapiens R-HSA-69239	3.0622	0.151132	0.0108983	['PSMB6', 'CDKN1A', 'FZR1', 'PSME2', 'PSMB10', 'PSMB8', 'PSMB9']	Reactome Pathways	1.96264	upregulated
Stabilization of p53 Homo sapiens R-HSA-69541	4.00969	0.151132	0.0110688	['PSMB6', 'PSME2', 'PSMB10', 'PSMB8', 'PSMB9']	Reactome Pathways	1.9559	upregulated
AUF1 (hnRNP D0) binds and destabilizes mRNA Homo sapiens R-HSA-450408	4.00969	0.151132	0.0110688	['PSMB6', 'PSME2', 'PSMB10', 'PSMB8', 'PSMB9']	Reactome Pathways	1.9559	upregulated
Degradation of AXIN Homo sapiens R-HSA-4641257	4.00969	0.151132	0.0110688	['PSMB6', 'PSME2', 'PSMB10', 'PSMB8', 'PSMB9']	Reactome Pathways	1.9559	upregulated
Hh mutants that don't undergo autocatalytic processing are degraded by ERAD Homo sapiens R-HSA-5362768	3.92929	0.156312	0.0119322	['PSMB6', 'PSME2', 'PSMB10', 'PSMB8', 'PSMB9']	Reactome Pathways	1.92328	upregulated
Acyl chain remodeling of DAG and TAG Homo sapiens R-HSA-1482883	15.6586	0.156312	0.0120517	['DGAT2', 'DGAT1']	Reactome Pathways	1.91895	upregulated
CLEC7A (Dectin-1) signaling Homo sapiens R-HSA-5607764	2.99533	0.156312	0.0121087	['PSMB6', 'PSME2', 'PSMB10', 'PSMB8', 'NFKB2', 'RELB', 'PSMB9']	Reactome Pathways	1.9169	upregulated
Degradation of DVL Homo sapiens R-HSA-4641258	3.85205	0.162796	0.0128403	['PSMB6', 'PSME2', 'PSMB10', 'PSMB8', 'PSMB9']	Reactome Pathways	1.89143	upregulated
Hh mutants abrogate ligand secretion Homo sapiens R-HSA-5387390	3.77778	0.171818	0.0137938	['PSMB6', 'PSME2', 'PSMB10', 'PSMB8', 'PSMB9']	Reactome Pathways	1.86031	upregulated
Regulation of APC/C activators between G1/S and early anaphase Homo sapiens R-HSA-176408	3.23227	0.173508	0.0141739	['PSMB6', 'FZR1', 'PSME2', 'PSMB10', 'PSMB8', 'PSMB9']	Reactome Pathways	1.84851	upregulated
CDT1 association with the CDC6:ORC:origin complex Homo sapiens R-HSA-68827	3.70631	0.178029	0.014794	['PSMB6', 'PSME2', 'PSMB10', 'PSMB8', 'PSMB9']	Reactome Pathways	1.82992	upregulated
Degradation of GLI2 by the proteasome Homo sapiens R-HSA-5610783	3.63749	0.181411	0.0158415	['PSMB6', 'PSME2', 'PSMB10', 'PSMB8', 'PSMB9']	Reactome Pathways	1.8002	upregulated
GLI3 is processed to GLI3R by the proteasome Homo sapiens R-HSA-5610785	3.63749	0.181411	0.0158415	['PSMB6', 'PSME2', 'PSMB10', 'PSMB8', 'PSMB9']	Reactome Pathways	1.8002	upregulated
Degradation of GLI1 by the proteasome Homo sapiens R-HSA-5610780	3.63749	0.181411	0.0158415	['PSMB6', 'PSME2', 'PSMB10', 'PSMB8', 'PSMB9']	Reactome Pathways	1.8002	upregulated
DNA Replication Homo sapiens R-HSA-69306	2.81107	0.183915	0.0163192	['PSMB6', 'CDKN1A', 'FZR1', 'PSME2', 'PSMB10', 'PSMB8', 'PSMB9']	Reactome Pathways	1.7873	upregulated
Signaling by SCF-KIT Homo sapiens R-HSA-1433557	1.91453	0.191662	0.0172766	['STAT5A', 'CDKN1A', 'PIK3R3', 'PSMB8', 'PSMB10', 'PSMB9', 'PSMB6', 'MOV10', 'SOCS1', 'PSME2', 'LAMTOR2', 'FGF23', 'FGFR3', 'CAMK2G', 'SH2B2']	Reactome Pathways	1.76254	upregulated
Metabolism of polyamines Homo sapiens R-HSA-351202	3.02429	0.204228	0.0186969	['PSMB6', 'PSME2', 'CKB', 'PSMB10', 'PSMB8', 'PSMB9']	Reactome Pathways	1.72823	upregulated
Metabolism Homo sapiens R-HSA-1430728	1.35372	0.205668	0.0193871	['AMY2B', 'NUDT1', 'AKR1B1', 'MSMO1', 'TAZ', 'GBA2', 'KYNU', 'BSG', 'SLC16A8', 'PDK2', 'BCKDHA', 'STARD4', 'DGAT2', 'DGAT1', 'HMGCS1', 'SPHK2', 'PLA2G4B', 'DCXR', 'CMBL', 'SLC5A6', 'NT5C3A', 'BDH2', 'SCO2', 'PSME2', 'NHLRC1', 'ABCG1', 'LIPT2', 'GALT', 'NNMT', 'IDUA', 'MGST2', 'PIK3R3', 'HMGCR', 'HSD17B7', 'PSMB10', 'DDO', 'TYMP', 'PSMB6', 'SLC25A28', 'NEU1', 'THEM5', 'CKB', 'CRYM', 'PLTP', 'FDFT1…	Reactome Pathways	1.71249	upregulated
APC/C-mediated degradation of cell cycle proteins Homo sapiens R-HSA-174143	2.98586	0.205668	0.0197072	['PSMB6', 'FZR1', 'PSME2', 'PSMB10', 'PSMB8', 'PSMB9']	Reactome Pathways	1.70538	upregulated
Regulation of mitotic cell cycle Homo sapiens R-HSA-453276	2.98586	0.205668	0.0197072	['PSMB6', 'FZR1', 'PSME2', 'PSMB10', 'PSMB8', 'PSMB9']	Reactome Pathways	1.70538	upregulated
Pregnenolone biosynthesis Homo sapiens R-HSA-196108	11.1836	0.205668	0.0199875	['STARD4', 'AKR1B1']	Reactome Pathways	1.69924	upregulated
Signaling by PDGF Homo sapiens R-HSA-186797	1.81932	0.21758	0.0214516	['STAT5A', 'CDKN1A', 'PIK3R3', 'PSMB8', 'PSMB10', 'PSMB9', 'PSMB6', 'MOV10', 'COL4A2', 'NCK2', 'PSME2', 'LAMTOR2', 'COL9A2', 'FGF23', 'FGFR3', 'CAMK2G']	Reactome Pathways	1.66854	upregulated
Hedgehog ligand biogenesis Homo sapiens R-HSA-5358346	3.32837	0.218197	0.0218197	['PSMB6', 'PSME2', 'PSMB10', 'PSMB8', 'PSMB9']	Reactome Pathways	1.66115	upregulated
G1/S Transition Homo sapiens R-HSA-69206	2.62272	0.221199	0.0224314	['PSMB6', 'CDKN1A', 'PSME2', 'PPP2R3B', 'PSMB10', 'PSMB8', 'PSMB9']	Reactome Pathways	1.64914	upregulated
Glyoxylate metabolism and glycine degradation Homo sapiens R-HSA-389661	5.34425	0.229589	0.023748	['LIPT2', 'BCKDHA', 'DDO']	Reactome Pathways	1.62437	upregulated
Cytosolic sensors of pathogen-associated DNA Homo sapiens R-HSA-1834949	3.21891	0.229589	0.0245707	['TREX1', 'IRF7', 'TRIM21', 'MYD88', 'NFKB2']	Reactome Pathways	1.60958	upregulated
APC/C:Cdc20 mediated degradation of Securin Homo sapiens R-HSA-174154	3.21891	0.229589	0.0245707	['PSMB6', 'PSME2', 'PSMB10', 'PSMB8', 'PSMB9']	Reactome Pathways	1.60958	upregulated
Tetrahydrobiopterin (BH4) synthesis, recycling, salvage and regulation Homo sapiens R-HSA-1474151	9.78514	0.229589	0.0245757	['GCH1', 'NOS3']	Reactome Pathways	1.60949	upregulated
Interleukin-2 signaling Homo sapiens R-HSA-451927	1.97336	0.23275	0.0252433	['STAT5A', 'PSMB6', 'PSME2', 'PIK3R3', 'LAMTOR2', 'LGALS9', 'FGF23', 'FGFR3', 'CAMK2G', 'PSMB8', 'PSMB10', 'PSMB9']	Reactome Pathways	1.59785	upregulated
Regulation of RAS by GAPs Homo sapiens R-HSA-5658442	3.16683	0.23275	0.026026	['PSMB6', 'PSME2', 'PSMB10', 'PSMB8', 'PSMB9']	Reactome Pathways	1.58459	upregulated
Assembly of the pre-replicative complex Homo sapiens R-HSA-68867	3.16683	0.23275	0.026026	['PSMB6', 'PSME2', 'PSMB10', 'PSMB8', 'PSMB9']	Reactome Pathways	1.58459	upregulated
TNFR1-induced NFkappaB signaling pathway Homo sapiens R-HSA-5357956	5.11163	0.23275	0.0263593	['RNF31', 'SHARPIN', 'RBCK1']	Reactome Pathways	1.57907	upregulated
PCP/CE pathway Homo sapiens R-HSA-4086400	2.77423	0.23275	0.0265531	['PSMB6', 'FZD7', 'PSME2', 'PSMB10', 'PSMB8', 'PSMB9']	Reactome Pathways	1.57588	upregulated
MAPK6/MAPK4 signaling Homo sapiens R-HSA-5687128	2.74183	0.240963	0.0278295	['PSMB6', 'MOV10', 'PSME2', 'PSMB10', 'PSMB8', 'PSMB9']	Reactome Pathways	1.55549	upregulated
Pyruvate metabolism Homo sapiens R-HSA-70268	4.89839	0.246802	0.0291179	['BSG', 'SLC16A8', 'PDK2']	Reactome Pathways	1.53584	upregulated
Interleukin-7 signaling Homo sapiens R-HSA-1266695	8.69746	0.246802	0.0295467	['STAT5A', 'PIK3R3']	Reactome Pathways	1.52949	upregulated
TRAF6 mediated IRF7 activation in TLR7/8 or 9 signaling Homo sapiens R-HSA-975110	8.69746	0.246802	0.0295467	['IRF7', 'MYD88']	Reactome Pathways	1.52949	upregulated
Death Receptor Signalling Homo sapiens R-HSA-73887	3.56598	0.260997	0.0316138	['RNF31', 'SHARPIN', 'TNFRSF10B', 'RBCK1']	Reactome Pathways	1.50012	upregulated
Cdc20:Phospho-APC/C mediated degradation of Cyclin A Homo sapiens R-HSA-174184	2.97429	0.264347	0.0323919	['PSMB6', 'PSME2', 'PSMB10', 'PSMB8', 'PSMB9']	Reactome Pathways	1.48956	upregulated
Signaling by the B Cell Receptor (BCR) Homo sapiens R-HSA-983705	1.95341	0.264785	0.0330268	['PSMB6', 'MOV10', 'CDKN1A', 'PSME2', 'PIK3R3', 'NFKBIE', 'FGF23', 'FGFR3', 'PSMB8', 'PSMB10', 'PSMB9']	Reactome Pathways	1.48113	upregulated
APC:Cdc20 mediated degradation of cell cycle proteins prior to satisfation of the cell cycle checkpoint Homo sapiens R-HSA-179419	2.92975	0.264785	0.034122	['PSMB6', 'PSME2', 'PSMB10', 'PSMB8', 'PSMB9']	Reactome Pathways	1.46697	upregulated
FGFR3 mutant receptor activation Homo sapiens R-HSA-2033514	7.82731	0.264785	0.0348785	['FGFR3', 'FGF23']	Reactome Pathways	1.45744	upregulated
Signaling by activated point mutants of FGFR3 Homo sapiens R-HSA-1839130	7.82731	0.264785	0.0348785	['FGFR3', 'FGF23']	Reactome Pathways	1.45744	upregulated
Pyrimidine catabolism Homo sapiens R-HSA-73621	7.82731	0.264785	0.0348785	['NT5C3A', 'TYMP']	Reactome Pathways	1.45744	upregulated
C-type lectin receptors (CLRs) Homo sapiens R-HSA-5621481	2.37267	0.264785	0.0349617	['PSMB6', 'PSME2', 'PSMB10', 'PSMB8', 'NFKB2', 'RELB', 'PSMB9']	Reactome Pathways	1.45641	upregulated
G2/M Checkpoints Homo sapiens R-HSA-69481	2.21665	0.264785	0.0350561	['BABAM1', 'PSMB6', 'PSME2', 'HIST1H2BD', 'PSMB10', 'PSMB8', 'RHNO1', 'PSMB9']	Reactome Pathways	1.45524	upregulated
NCAM signaling for neurite out-growth Homo sapiens R-HSA-375165	1.86324	0.268402	0.0360653	['PSMB6', 'COL4A2', 'PSME2', 'LAMTOR2', 'COL9A2', 'AGRN', 'FGF23', 'FGFR3', 'CAMK2G', 'PSMB8', 'PSMB10', 'PSMB9']	Reactome Pathways	1.44291	upregulated
S Phase Homo sapiens R-HSA-69242	2.35227	0.268402	0.036291	['PSMB6', 'CDKN1A', 'FZR1', 'PSME2', 'PSMB10', 'PSMB8', 'PSMB9']	Reactome Pathways	1.4402	upregulated
APC/C:Cdc20 mediated degradation of mitotic proteins Homo sapiens R-HSA-176409	2.84453	0.276324	0.0377513	['PSMB6', 'PSME2', 'PSMB10', 'PSMB8', 'PSMB9']	Reactome Pathways	1.42307	upregulated
Activation of APC/C and APC/C:Cdc20 mediated degradation of mitotic proteins Homo sapiens R-HSA-176814	2.80375	0.285056	0.0396512	['PSMB6', 'PSME2', 'PSMB10', 'PSMB8', 'PSMB9']	Reactome Pathways	1.40174	upregulated
Cell Cycle Checkpoints Homo sapiens R-HSA-69620	2.04776	0.285056	0.0397907	['BABAM1', 'PSMB6', 'CDKN1A', 'PSME2', 'HIST1H2BD', 'PSMB10', 'PSMB8', 'RHNO1', 'PSMB9']	Reactome Pathways	1.40022	upregulated
FGFR3c ligand binding and activation Homo sapiens R-HSA-190372	7.11537	0.285056	0.0405502	['FGFR3', 'FGF23']	Reactome Pathways	1.39201	upregulated
FGFR3 ligand binding and activation Homo sapiens R-HSA-190239	7.11537	0.285056	0.0405502	['FGFR3', 'FGF23']	Reactome Pathways	1.39201	upregulated
Regulation of TNFR1 signaling Homo sapiens R-HSA-5357905	4.19776	0.289617	0.0416069	['RNF31', 'SHARPIN', 'RBCK1']	Reactome Pathways	1.38083	upregulated
Glycerophospholipid biosynthesis Homo sapiens R-HSA-1483206	2.45496	0.294227	0.0428456	['DGAT2', 'CHKB', 'DGAT1', 'PLA2G4B', 'LPCAT3', 'TAZ']	Reactome Pathways	1.36809	upregulated
Metabolism of lipids and lipoproteins Homo sapiens R-HSA-556833	1.49792	0.294227	0.0430981	['STARD4', 'CHKB', 'DGAT2', 'DGAT1', 'HMGCS1', 'SPHK2', 'PLA2G4B', 'G0S2', 'AKR1B1', 'PIK3R3', 'DHCR24', 'MSMO1', 'HMGCR', 'HSD17B7', 'TAZ', 'GBA2', 'COQ5', 'BDH2', 'LPCAT3', 'NEU1', 'THEM5', 'PLTP', 'ABCG1', 'FDFT1']	Reactome Pathways	1.36554	upregulated
Regulation of IFNG signaling Homo sapiens R-HSA-877312	6.52209	0.308826	0.0465414	['SOCS1', 'IFNGR2']	Reactome Pathways	1.33216	upregulated
TP53 regulates transcription of several additional cell death genes whose specific roles in p53-dependent apoptosis remain uncertain Homo sapiens R-HSA-6803205	6.52209	0.308826	0.0465414	['TP53I3', 'RABGGTA']	Reactome Pathways	1.33216	upregulated
Bile salt and organic anion SLC transporters Homo sapiens R-HSA-425471	6.52209	0.308826	0.0465414	['BSG', 'SLC16A8']	Reactome Pathways	1.33216	upregulated
RIG-I/MDA5 mediated induction of IFN-alpha/beta pathways Homo sapiens R-HSA-168928	2.65165	0.314402	0.0478245	['UBA7', 'DHX58', 'IRF7', 'MYD88', 'NFKB2']	Reactome Pathways	1.32035	upregulated
Downstream signal transduction Homo sapiens R-HSA-186763	1.68902	0.316871	0.0486465	['STAT5A', 'CDKN1A', 'PIK3R3', 'PSMB8', 'PSMB10', 'PSMB9', 'PSMB6', 'MOV10', 'NCK2', 'PSME2', 'LAMTOR2', 'FGF23', 'FGFR3', 'CAMK2G']	Reactome Pathways	1.31295	upregulated
ROS, RNS production in response to bacteria Homo sapiens R-HSA-1222556	3.79094	0.334922	0.0524624	['ATP6V0B', 'NOS3', 'SLC11A1']	Reactome Pathways	1.28015	upregulated
HSF1-dependent transactivation Homo sapiens R-HSA-3371571	3.79094	0.334922	0.0524624	['MRPL18', 'HSPA6', 'CAMK2G']	Reactome Pathways	1.28015	upregulated
Regulation of innate immune responses to cytosolic DNA Homo sapiens R-HSA-3134975	6.02008	0.334922	0.0528327	['TREX1', 'TRIM21']	Reactome Pathways	1.2771	upregulated
DNA Replication Pre-Initiation Homo sapiens R-HSA-69002	2.54795	0.335869	0.0545612	['PSMB6', 'PSME2', 'PSMB10', 'PSMB8', 'PSMB9']	Reactome Pathways	1.26312	upregulated
Degradation of beta-catenin by the destruction complex Homo sapiens R-HSA-195253	2.54795	0.335869	0.0545612	['PSMB6', 'PSME2', 'PSMB10', 'PSMB8', 'PSMB9']	Reactome Pathways	1.26312	upregulated
M/G1 Transition Homo sapiens R-HSA-68874	2.54795	0.335869	0.0545612	['PSMB6', 'PSME2', 'PSMB10', 'PSMB8', 'PSMB9']	Reactome Pathways	1.26312	upregulated
Mitotic G1-G1/S phases Homo sapiens R-HSA-453279	2.13213	0.335869	0.0548743	['PSMB6', 'CDKN1A', 'PSME2', 'PPP2R3B', 'PSMB10', 'PSMB8', 'PSMB9']	Reactome Pathways	1.26063	upregulated
Mitochondrial translation elongation Homo sapiens R-HSA-5389840	2.48319	0.348577	0.059342	['MRPS9', 'MRPS24', 'MRPL18', 'MRPL46', 'MRPS5']	Reactome Pathways	1.22664	upregulated
Mitochondrial translation termination Homo sapiens R-HSA-5419276	2.48319	0.348577	0.059342	['MRPS9', 'MRPS24', 'MRPL18', 'MRPL46', 'MRPS5']	Reactome Pathways	1.22664	upregulated
Mitochondrial translation initiation Homo sapiens R-HSA-5368286	2.48319	0.348577	0.059342	['MRPS9', 'MRPS24', 'MRPL18', 'MRPL46', 'MRPS5']	Reactome Pathways	1.22664	upregulated
Regulation of KIT signaling Homo sapiens R-HSA-1433559	5.58979	0.348577	0.0594054	['SOCS1', 'SH2B2']	Reactome Pathways	1.22617	upregulated
STING mediated induction of host immune responses Homo sapiens R-HSA-1834941	5.58979	0.348577	0.0594054	['TREX1', 'TRIM21']	Reactome Pathways	1.22617	upregulated
Hedgehog 'on' state Homo sapiens R-HSA-5632684	2.45202	0.359767	0.0618192	['PSMB6', 'PSME2', 'PSMB10', 'PSMB8', 'PSMB9']	Reactome Pathways	1.20888	upregulated
Regulation of mRNA stability by proteins that bind AU-rich elements Homo sapiens R-HSA-450531	2.42162	0.363655	0.0643541	['PSMB6', 'PSME2', 'PSMB10', 'PSMB8', 'PSMB9']	Reactome Pathways	1.19142	upregulated
Interleukin-3, 5 and GM-CSF signaling Homo sapiens R-HSA-512988	1.73211	0.363655	0.0644875	['STAT5A', 'PSMB6', 'PSME2', 'PIK3R3', 'LAMTOR2', 'FGF23', 'FGFR3', 'CAMK2G', 'PSMB8', 'PSMB10', 'PSMB9']	Reactome Pathways	1.19052	upregulated
Steroid hormones Homo sapiens R-HSA-209943	3.45591	0.363655	0.0645359	['STARD4', 'CYP24A1', 'AKR1B1']	Reactome Pathways	1.1902	upregulated
NCAM1 interactions Homo sapiens R-HSA-419037	3.45591	0.363655	0.0645359	['COL4A2', 'COL9A2', 'AGRN']	Reactome Pathways	1.1902	upregulated
Synthesis, secretion, and deacylation of Ghrelin Homo sapiens R-HSA-422085	5.21687	0.364586	0.0662416	['KLF4', 'SEC11C']	Reactome Pathways	1.17887	upregulated
Acyl chain remodelling of PS Homo sapiens R-HSA-1482801	5.21687	0.364586	0.0662416	['PLA2G4B', 'LPCAT3']	Reactome Pathways	1.17887	upregulated
Formation of Senescence-Associated Heterochromatin Foci (SAHF) Homo sapiens R-HSA-2559584	5.21687	0.364586	0.0662416	['CDKN1A', 'H1F0']	Reactome Pathways	1.17887	upregulated
DAP12 interactions Homo sapiens R-HSA-2172127	1.59939	0.372877	0.0682732	['CDKN1A', 'HLA-C', 'PIK3R3', 'PSMB8', 'PSMB10', 'HLA-E', 'PSMB9', 'PSMB6', 'MOV10', 'PSME2', 'LAMTOR2', 'FGF23', 'FGFR3', 'CAMK2G']	Reactome Pathways	1.16575	upregulated
Signaling by Interleukins Homo sapiens R-HSA-449147	1.56879	0.373691	0.0689485	['STAT5A', 'IL15RA', 'PIK3R3', 'PSMB8', 'PSMB10', 'PSMB9', 'NFKB2', 'PSMB6', 'PSME2', 'LAMTOR2', 'LGALS9', 'FGF23', 'FGFR3', 'CAMK2G', 'MYD88']	Reactome Pathways	1.16147	upregulated
Beta-catenin independent WNT signaling Homo sapiens R-HSA-3858494	2.0068	0.376786	0.0700503	['PSMB6', 'MOV10', 'FZD7', 'PSME2', 'PSMB10', 'PSMB8', 'PSMB9']	Reactome Pathways	1.15459	upregulated
Signaling by ERBB4 Homo sapiens R-HSA-1236394	1.61537	0.386197	0.0723439	['STAT5A', 'CDKN1A', 'PIK3R3', 'PSMB8', 'PSMB10', 'PSMB9', 'PSMB6', 'MOV10', 'PSME2', 'LAMTOR2', 'FGF23', 'FGFR3', 'CAMK2G']	Reactome Pathways	1.1406	upregulated
SHC-mediated cascade:FGFR3 Homo sapiens R-HSA-5654704	4.89056	0.388508	0.073324	['FGFR3', 'FGF23']	Reactome Pathways	1.13475	upregulated
Mitochondrial translation Homo sapiens R-HSA-5368287	2.30719	0.394799	0.0750674	['MRPS9', 'MRPS24', 'MRPL18', 'MRPL46', 'MRPS5']	Reactome Pathways	1.12455	upregulated
Innate Immune System Homo sapiens R-HSA-168249	1.36998	0.402609	0.0771195	['CDKN1A', 'UBA7', 'C1R', 'PIK3R3', 'PSMB10', 'RELB', 'PSMB6', 'SOCS1', 'DHX58', 'CASP4', 'TRIM21', 'FGF23', 'CAMK2G', 'TREX1', 'HLA-C', 'CNPY3', 'PSMB8', 'PSMB9', 'NFKB2', 'HLA-E', 'MOV10', 'IRF7', 'PSME2', 'LAMTOR2', 'FGFR3', 'CFB', 'MYD88']	Reactome Pathways	1.11284	upregulated
Metabolism of amino acids and derivatives Homo sapiens R-HSA-71291	1.58987	0.410396	0.079189	['LIPT2', 'BCKDHA', 'NNMT', 'SUOX', 'PSMB8', 'PSMB10', 'DDO', 'PSMB9', 'PSMB6', 'KYNU', 'PSME2', 'CKB', 'CRYM']	Reactome Pathways	1.10133	upregulated
HDL-mediated lipid transport Homo sapiens R-HSA-194223	4.60265	0.414867	0.0806362	['PLTP', 'ABCG1']	Reactome Pathways	1.09347	upregulated
TNF signaling Homo sapiens R-HSA-75893	3.0915	0.420961	0.0824136	['RNF31', 'SHARPIN', 'RBCK1']	Reactome Pathways	1.084	upregulated
Signaling by Leptin Homo sapiens R-HSA-2586552	1.68757	0.432414	0.0852646	['STAT5A', 'PSMB6', 'PSME2', 'LAMTOR2', 'FGF23', 'FGFR3', 'CAMK2G', 'PSMB8', 'PSMB10', 'PSMB9']	Reactome Pathways	1.06923	upregulated
Integrin cell surface interactions Homo sapiens R-HSA-216083	2.4881	0.434689	0.0866784	['COL4A2', 'BSG', 'COL9A2', 'AGRN']	Reactome Pathways	1.06209	upregulated
Activation of gene expression by SREBF (SREBP) Homo sapiens R-HSA-2426168	3.01207	0.434689	0.0871822	['HMGCS1', 'HMGCR', 'FDFT1']	Reactome Pathways	1.05957	upregulated
eNOS activation and regulation Homo sapiens R-HSA-203765	4.34672	0.434689	0.0881622	['GCH1', 'NOS3']	Reactome Pathways	1.05472	upregulated
Metabolism of nitric oxide Homo sapiens R-HSA-202131	4.34672	0.434689	0.0881622	['GCH1', 'NOS3']	Reactome Pathways	1.05472	upregulated
Interleukin receptor SHC signaling Homo sapiens R-HSA-912526	1.67304	0.435008	0.0888397	['PSMB6', 'PSME2', 'PIK3R3', 'LAMTOR2', 'FGF23', 'FGFR3', 'CAMK2G', 'PSMB8', 'PSMB10', 'PSMB9']	Reactome Pathways	1.05139	upregulated
TP53 Regulates Transcription of Cell Death Genes Homo sapiens R-HSA-5633008	2.93662	0.446883	0.0920647	['TP53I3', 'TNFRSF10B', 'RABGGTA']	Reactome Pathways	1.03591	upregulated
DAP12 signaling Homo sapiens R-HSA-2424491	1.54592	0.446883	0.0925237	['CDKN1A', 'PIK3R3', 'PSMB8', 'PSMB10', 'HLA-E', 'PSMB9', 'PSMB6', 'MOV10', 'PSME2', 'LAMTOR2', 'FGF23', 'FGFR3', 'CAMK2G']	Reactome Pathways	1.03375	upregulated
HS-GAG degradation Homo sapiens R-HSA-2024096	4.11773	0.453864	0.0958868	['IDUA', 'AGRN']	Reactome Pathways	1.01824	upregulated
Aflatoxin activation and detoxification Homo sapiens R-HSA-5423646	4.11773	0.453864	0.0958868	['GGT7', 'MGST2']	Reactome Pathways	1.01824	upregulated
RIP-mediated NFkB activation via ZBP1 Homo sapiens R-HSA-1810476	4.11773	0.453864	0.0958868	['MYD88', 'NFKB2']	Reactome Pathways	1.01824	upregulated
Downstream TCR signaling Homo sapiens R-HSA-202424	2.08532	0.478538	0.102448	['PSMB6', 'PSME2', 'PSMB10', 'PSMB8', 'PSMB9']	Reactome Pathways	0.989497	upregulated
Hedgehog 'off' state Homo sapiens R-HSA-5610787	2.08532	0.478538	0.102448	['PSMB6', 'PSME2', 'PSMB10', 'PSMB8', 'PSMB9']	Reactome Pathways	0.989497	upregulated
Signaling by FGFR3 point mutants in cancer Homo sapiens R-HSA-8853338	3.91165	0.478538	0.103796	['FGFR3', 'FGF23']	Reactome Pathways	0.983821	upregulated
Signaling by FGFR3 in disease Homo sapiens R-HSA-5655332	3.91165	0.478538	0.103796	['FGFR3', 'FGF23']	Reactome Pathways	0.983821	upregulated
Phospholipid metabolism Homo sapiens R-HSA-1483257	1.7837	0.498702	0.109797	['DGAT2', 'CHKB', 'DGAT1', 'PLA2G4B', 'LPCAT3', 'PIK3R3', 'TAZ']	Reactome Pathways	0.959409	upregulated
Acyl chain remodelling of PE Homo sapiens R-HSA-1482839	3.72519	0.498702	0.111874	['PLA2G4B', 'LPCAT3']	Reactome Pathways	0.951269	upregulated
Apoptosis Homo sapiens R-HSA-109581	1.76065	0.498702	0.115129	['PSMB6', 'H1F0', 'PSME2', 'TNFRSF10B', 'PSMB10', 'PSMB8', 'PSMB9']	Reactome Pathways	0.938816	upregulated
Pyruvate metabolism and Citric Acid (TCA) cycle Homo sapiens R-HSA-71406	2.60966	0.498702	0.118073	['BSG', 'SLC16A8', 'PDK2']	Reactome Pathways	0.92785	upregulated
Toxicity of botulinum toxin type D (BoNT/D) Homo sapiens R-HSA-5250955	9.76754	0.498702	0.118915	['SV2A']	Reactome Pathways	0.924762	upregulated
Toxicity of botulinum toxin type F (BoNT/F) Homo sapiens R-HSA-5250981	9.76754	0.498702	0.118915	['SV2A']	Reactome Pathways	0.924762	upregulated
Catabolism of glucuronate to xylulose-5-phosphate Homo sapiens R-HSA-5661270	9.76754	0.498702	0.118915	['DCXR']	Reactome Pathways	0.924762	upregulated
NOSTRIN mediated eNOS trafficking Homo sapiens R-HSA-203641	9.76754	0.498702	0.118915	['NOS3']	Reactome Pathways	0.924762	upregulated
Sulfide oxidation to sulfate Homo sapiens R-HSA-1614517	9.76754	0.498702	0.118915	['SUOX']	Reactome Pathways	0.924762	upregulated
Galactose catabolism Homo sapiens R-HSA-70370	9.76754	0.498702	0.118915	['GALT']	Reactome Pathways	0.924762	upregulated
Signaling by MST1 Homo sapiens R-HSA-8852405	9.76754	0.498702	0.118915	['MST1R']	Reactome Pathways	0.924762	upregulated
Pyrimidine metabolism Homo sapiens R-HSA-73848	3.55568	0.498702	0.12011	['NT5C3A', 'TYMP']	Reactome Pathways	0.920421	upregulated
TRAF6 mediated NF-kB activation Homo sapiens R-HSA-933542	3.55568	0.498702	0.12011	['MYD88', 'NFKB2']	Reactome Pathways	0.920421	upregulated
Growth hormone receptor signaling Homo sapiens R-HSA-982772	3.55568	0.498702	0.12011	['STAT5A', 'SOCS1']	Reactome Pathways	0.920421	upregulated
TNFs bind their physiological receptors Homo sapiens R-HSA-5669034	3.55568	0.498702	0.12011	['TNFRSF14', 'TNFSF13B']	Reactome Pathways	0.920421	upregulated
Diseases associated with the TLR signaling cascade Homo sapiens R-HSA-5602358	3.55568	0.498702	0.12011	['MYD88', 'NFKB2']	Reactome Pathways	0.920421	upregulated
Diseases of Immune System Homo sapiens R-HSA-5260271	3.55568	0.498702	0.12011	['MYD88', 'NFKB2']	Reactome Pathways	0.920421	upregulated
Programmed Cell Death Homo sapiens R-HSA-5357801	1.72716	0.500365	0.123376	['PSMB6', 'H1F0', 'PSME2', 'TNFRSF10B', 'PSMB10', 'PSMB8', 'PSMB9']	Reactome Pathways	0.908771	upregulated
Downstream signaling of activated FGFR3 Homo sapiens R-HSA-5654708	1.48805	0.500365	0.124278	['PSMB6', 'MOV10', 'CDKN1A', 'PSME2', 'PIK3R3', 'LAMTOR2', 'FGF23', 'FGFR3', 'CAMK2G', 'PSMB8', 'PSMB10', 'PSMB9']	Reactome Pathways	0.905607	upregulated
Downstream signaling of activated FGFR4 Homo sapiens R-HSA-5654716	1.48805	0.500365	0.124278	['PSMB6', 'MOV10', 'CDKN1A', 'PSME2', 'PIK3R3', 'LAMTOR2', 'FGF23', 'FGFR3', 'CAMK2G', 'PSMB8', 'PSMB10', 'PSMB9']	Reactome Pathways	0.905607	upregulated
Downstream signaling of activated FGFR2 Homo sapiens R-HSA-5654696	1.48805	0.500365	0.124278	['PSMB6', 'MOV10', 'CDKN1A', 'PSME2', 'PIK3R3', 'LAMTOR2', 'FGF23', 'FGFR3', 'CAMK2G', 'PSMB8', 'PSMB10', 'PSMB9']	Reactome Pathways	0.905607	upregulated
Basigin interactions Homo sapiens R-HSA-210991	3.40091	0.500365	0.128489	['BSG', 'SLC16A8']	Reactome Pathways	0.891134	upregulated
Acyl chain remodelling of PC Homo sapiens R-HSA-1482788	3.40091	0.500365	0.128489	['PLA2G4B', 'LPCAT3']	Reactome Pathways	0.891134	upregulated
Regulation of IFNA signaling Homo sapiens R-HSA-912694	3.40091	0.500365	0.128489	['SOCS1', 'STAT2']	Reactome Pathways	0.891134	upregulated
Downstream signaling of activated FGFR1 Homo sapiens R-HSA-5654687	1.47387	0.500365	0.130209	['PSMB6', 'MOV10', 'CDKN1A', 'PSME2', 'PIK3R3', 'LAMTOR2', 'FGF23', 'FGFR3', 'CAMK2G', 'PSMB8', 'PSMB10', 'PSMB9']	Reactome Pathways	0.88536	upregulated
Signaling by FGFR4 Homo sapiens R-HSA-5654743	1.47387	0.500365	0.130209	['PSMB6', 'MOV10', 'CDKN1A', 'PSME2', 'PIK3R3', 'LAMTOR2', 'FGF23', 'FGFR3', 'CAMK2G', 'PSMB8', 'PSMB10', 'PSMB9']	Reactome Pathways	0.88536	upregulated
Signaling by FGFR3 Homo sapiens R-HSA-5654741	1.4692	0.500365	0.13222	['PSMB6', 'MOV10', 'CDKN1A', 'PSME2', 'PIK3R3', 'LAMTOR2', 'FGF23', 'FGFR3', 'CAMK2G', 'PSMB8', 'PSMB10', 'PSMB9']	Reactome Pathways	0.878702	upregulated
SHC1 events in EGFR signaling Homo sapiens R-HSA-180336	1.56324	0.500365	0.136198	['PSMB6', 'PSME2', 'LAMTOR2', 'FGF23', 'FGFR3', 'CAMK2G', 'PSMB8', 'PSMB10', 'PSMB9']	Reactome Pathways	0.865829	upregulated
SOS-mediated signalling Homo sapiens R-HSA-112412	1.56324	0.500365	0.136198	['PSMB6', 'PSME2', 'LAMTOR2', 'FGF23', 'FGFR3', 'CAMK2G', 'PSMB8', 'PSMB10', 'PSMB9']	Reactome Pathways	0.865829	upregulated
SHC1 events in ERBB4 signaling Homo sapiens R-HSA-1250347	1.56324	0.500365	0.136198	['PSMB6', 'PSME2', 'LAMTOR2', 'FGF23', 'FGFR3', 'CAMK2G', 'PSMB8', 'PSMB10', 'PSMB9']	Reactome Pathways	0.865829	upregulated
GRB2 events in EGFR signaling Homo sapiens R-HSA-179812	1.56324	0.500365	0.136198	['PSMB6', 'PSME2', 'LAMTOR2', 'FGF23', 'FGFR3', 'CAMK2G', 'PSMB8', 'PSMB10', 'PSMB9']	Reactome Pathways	0.865829	upregulated
RAF/MAP kinase cascade Homo sapiens R-HSA-5673001	1.56324	0.500365	0.136198	['PSMB6', 'PSME2', 'LAMTOR2', 'FGF23', 'FGFR3', 'CAMK2G', 'PSMB8', 'PSMB10', 'PSMB9']	Reactome Pathways	0.865829	upregulated
ZBP1(DAI) mediated induction of type I IFNs Homo sapiens R-HSA-1606322	3.25904	0.500365	0.137	['MYD88', 'NFKB2']	Reactome Pathways	0.86328	upregulated
TAK1 activates NFkB by phosphorylation and activation of IKKs complex Homo sapiens R-HSA-445989	3.25904	0.500365	0.137	['MYD88', 'NFKB2']	Reactome Pathways	0.86328	upregulated
Attenuation phase Homo sapiens R-HSA-3371568	3.25904	0.500365	0.137	['MRPL18', 'HSPA6']	Reactome Pathways	0.86328	upregulated
Signaling by FGFR1 Homo sapiens R-HSA-5654736	1.45537	0.500365	0.138357	['PSMB6', 'MOV10', 'CDKN1A', 'PSME2', 'PIK3R3', 'LAMTOR2', 'FGF23', 'FGFR3', 'CAMK2G', 'PSMB8', 'PSMB10', 'PSMB9']	Reactome Pathways	0.858999	upregulated
FRS-mediated FGFR4 signaling Homo sapiens R-HSA-5654712	1.55627	0.500365	0.138686	['PSMB6', 'PSME2', 'LAMTOR2', 'FGF23', 'FGFR3', 'CAMK2G', 'PSMB8', 'PSMB10', 'PSMB9']	Reactome Pathways	0.857969	upregulated
FRS-mediated FGFR3 signaling Homo sapiens R-HSA-5654706	1.55627	0.500365	0.138686	['PSMB6', 'PSME2', 'LAMTOR2', 'FGF23', 'FGFR3', 'CAMK2G', 'PSMB8', 'PSMB10', 'PSMB9']	Reactome Pathways	0.857969	upregulated
FRS-mediated FGFR1 signaling Homo sapiens R-HSA-5654693	1.55627	0.500365	0.138686	['PSMB6', 'PSME2', 'LAMTOR2', 'FGF23', 'FGFR3', 'CAMK2G', 'PSMB8', 'PSMB10', 'PSMB9']	Reactome Pathways	0.857969	upregulated
FRS-mediated FGFR2 signaling Homo sapiens R-HSA-5654700	1.55627	0.500365	0.138686	['PSMB6', 'PSME2', 'LAMTOR2', 'FGF23', 'FGFR3', 'CAMK2G', 'PSMB8', 'PSMB10', 'PSMB9']	Reactome Pathways	0.857969	upregulated
Fructose metabolism Homo sapiens R-HSA-5652084	7.81363	0.500365	0.140948	['AKR1B1']	Reactome Pathways	0.850942	upregulated
Vitamins Homo sapiens R-HSA-211916	7.81363	0.500365	0.140948	['CYP24A1']	Reactome Pathways	0.850942	upregulated
Activation of C3 and C5 Homo sapiens R-HSA-174577	7.81363	0.500365	0.140948	['CFB']	Reactome Pathways	0.850942	upregulated
Acyl chain remodeling of CL Homo sapiens R-HSA-1482798	7.81363	0.500365	0.140948	['TAZ']	Reactome Pathways	0.850942	upregulated
Protein repair Homo sapiens R-HSA-5676934	7.81363	0.500365	0.140948	['MSRB1']	Reactome Pathways	0.850942	upregulated
Phosphorylation of Emi1 Homo sapiens R-HSA-176417	7.81363	0.500365	0.140948	['FZR1']	Reactome Pathways	0.850942	upregulated
FCERI mediated NF-kB activation Homo sapiens R-HSA-2871837	1.8481	0.511647	0.145504	['PSMB6', 'PSME2', 'PSMB10', 'PSMB8', 'PSMB9']	Reactome Pathways	0.837125	upregulated
ARMS-mediated activation Homo sapiens R-HSA-170984	1.53573	0.511647	0.146288	['PSMB6', 'PSME2', 'LAMTOR2', 'FGF23', 'FGFR3', 'CAMK2G', 'PSMB8', 'PSMB10', 'PSMB9']	Reactome Pathways	0.834792	upregulated
Signalling to p38 via RIT and RIN Homo sapiens R-HSA-187706	1.53573	0.511647	0.146288	['PSMB6', 'PSME2', 'LAMTOR2', 'FGF23', 'FGFR3', 'CAMK2G', 'PSMB8', 'PSMB10', 'PSMB9']	Reactome Pathways	0.834792	upregulated
Frs2-mediated activation Homo sapiens R-HSA-170968	1.529	0.518118	0.148868	['PSMB6', 'PSME2', 'LAMTOR2', 'FGF23', 'FGFR3', 'CAMK2G', 'PSMB8', 'PSMB10', 'PSMB9']	Reactome Pathways	0.827199	upregulated
MAPK1/MAPK3 signaling Homo sapiens R-HSA-5684996	1.52233	0.524605	0.15147	['PSMB6', 'PSME2', 'LAMTOR2', 'FGF23', 'FGFR3', 'CAMK2G', 'PSMB8', 'PSMB10', 'PSMB9']	Reactome Pathways	0.819672	upregulated
Prolonged ERK activation events Homo sapiens R-HSA-169893	1.51572	0.526711	0.154095	['PSMB6', 'PSME2', 'LAMTOR2', 'FGF23', 'FGFR3', 'CAMK2G', 'PSMB8', 'PSMB10', 'PSMB9']	Reactome Pathways	0.81221	upregulated
Regulation of cholesterol biosynthesis by SREBP (SREBF) Homo sapiens R-HSA-1655829	2.25755	0.526711	0.158358	['HMGCS1', 'HMGCR', 'FDFT1']	Reactome Pathways	0.80036	upregulated
Ion transport by P-type ATPases Homo sapiens R-HSA-936837	2.25755	0.526711	0.158358	['ATP13A1', 'ATP10A', 'CAMK2G']	Reactome Pathways	0.80036	upregulated
TP53 Regulates Metabolic Genes Homo sapiens R-HSA-5628897	1.95766	0.526711	0.158809	['MOV10', 'SCO2', 'SESN2', 'LAMTOR2']	Reactome Pathways	0.799125	upregulated
Vitamin D (calciferol) metabolism Homo sapiens R-HSA-196791	6.51102	0.526711	0.162431	['CYP24A1']	Reactome Pathways	0.789332	upregulated
Attachment of GPI anchor to uPAR Homo sapiens R-HSA-162791	6.51102	0.526711	0.162431	['PIGS']	Reactome Pathways	0.789332	upregulated
Interleukin-1 processing Homo sapiens R-HSA-448706	6.51102	0.526711	0.162431	['NFKB2']	Reactome Pathways	0.789332	upregulated
Synthesis of Ketone Bodies Homo sapiens R-HSA-77111	6.51102	0.526711	0.162431	['BDH2']	Reactome Pathways	0.789332	upregulated
IkBA variant leads to EDA-ID Homo sapiens R-HSA-5603029	6.51102	0.526711	0.162431	['NFKB2']	Reactome Pathways	0.789332	upregulated
FGFR3b ligand binding and activation Homo sapiens R-HSA-190371	6.51102	0.526711	0.162431	['FGFR3']	Reactome Pathways	0.789332	upregulated
Ubiquinol biosynthesis Homo sapiens R-HSA-2142789	6.51102	0.526711	0.162431	['COQ5']	Reactome Pathways	0.789332	upregulated
TRAIL signaling Homo sapiens R-HSA-75158	6.51102	0.526711	0.162431	['TNFRSF10B']	Reactome Pathways	0.789332	upregulated
Phosphate bond hydrolysis by NUDT proteins Homo sapiens R-HSA-2393930	6.51102	0.526711	0.162431	['NUDT1']	Reactome Pathways	0.789332	upregulated
HSF1 activation Homo sapiens R-HSA-3371511	2.89647	0.526711	0.163206	['MRPL18', 'HSPA6']	Reactome Pathways	0.787263	upregulated
Negative regulation of FGFR3 signaling Homo sapiens R-HSA-5654732	2.89647	0.526711	0.163206	['FGF23', 'FGFR3']	Reactome Pathways	0.787263	upregulated
Signalling to RAS Homo sapiens R-HSA-167044	1.48983	0.529501	0.164817	['PSMB6', 'PSME2', 'LAMTOR2', 'FGF23', 'FGFR3', 'CAMK2G', 'PSMB8', 'PSMB10', 'PSMB9']	Reactome Pathways	0.782999	upregulated
PI3K/AKT Signaling in Cancer Homo sapiens R-HSA-2219528	1.90972	0.538704	0.16844	['CDKN1A', 'PIK3R3', 'FGF23', 'FGFR3']	Reactome Pathways	0.773555	upregulated
VEGFR2 mediated cell proliferation Homo sapiens R-HSA-5218921	1.47721	0.542233	0.170307	['PSMB6', 'PSME2', 'LAMTOR2', 'FGF23', 'FGFR3', 'CAMK2G', 'PSMB8', 'PSMB10', 'PSMB9']	Reactome Pathways	0.768768	upregulated
Metabolism of steroid hormones Homo sapiens R-HSA-196071	2.79289	0.545592	0.17213	['STARD4', 'AKR1B1']	Reactome Pathways	0.764142	upregulated
TCR signaling Homo sapiens R-HSA-202403	1.73299	0.545719	0.17366	['PSMB6', 'PSME2', 'PSMB10', 'PSMB8', 'PSMB9']	Reactome Pathways	0.760301	upregulated
MAPK family signaling cascades Homo sapiens R-HSA-5683057	1.432	0.545719	0.175819	['PSMB6', 'MOV10', 'PSME2', 'LAMTOR2', 'FGF23', 'FGFR3', 'CAMK2G', 'PSMB8', 'PSMB10', 'PSMB9']	Reactome Pathways	0.754934	upregulated
Fatty acid, triacylglycerol, and ketone body metabolism Homo sapiens R-HSA-535734	1.50084	0.545719	0.177862	['BDH2', 'DGAT2', 'DGAT1', 'HMGCS1', 'THEM5', 'G0S2', 'HMGCR', 'FDFT1']	Reactome Pathways	0.749917	upregulated
VEGFA-VEGFR2 Pathway Homo sapiens R-HSA-4420097	1.39709	0.545719	0.179952	['PSMB6', 'NOS3', 'NCK2', 'PSME2', 'LAMTOR2', 'FGF23', 'FGFR3', 'CAMK2G', 'PSMB8', 'PSMB10', 'PSMB9']	Reactome Pathways	0.744843	upregulated
Signaling by EGFR Homo sapiens R-HSA-177929	1.37339	0.545719	0.180656	['PSMB6', 'MOV10', 'CDKN1A', 'PSME2', 'PIK3R3', 'LAMTOR2', 'FGF23', 'FGFR3', 'CAMK2G', 'PSMB8', 'PSMB10', 'PSMB9']	Reactome Pathways	0.743149	upregulated
Adherens junctions interactions Homo sapiens R-HSA-418990	2.69644	0.545719	0.181132	['CDH4', 'CDH24']	Reactome Pathways	0.742005	upregulated
FGFR1 mutant receptor activation Homo sapiens R-HSA-1839124	2.69644	0.545719	0.181132	['STAT5A', 'FGF23']	Reactome Pathways	0.742005	upregulated
DNA Damage/Telomere Stress Induced Senescence Homo sapiens R-HSA-2559586	2.09586	0.545719	0.183018	['CDKN1A', 'H1F0', 'HIST1H2BD']	Reactome Pathways	0.737506	upregulated
IKBKG deficiency causes anhidrotic ectodermal dysplasia with immunodeficiency (EDA-ID) (via TLR) Homo sapiens R-HSA-5603027	5.58059	0.545719	0.183377	['NFKB2']	Reactome Pathways	0.736655	upregulated
Ketone body metabolism Homo sapiens R-HSA-74182	5.58059	0.545719	0.183377	['BDH2']	Reactome Pathways	0.736655	upregulated
Metabolism of ingested SeMet, Sec, MeSec into H2Se Homo sapiens R-HSA-2408508	5.58059	0.545719	0.183377	['NNMT']	Reactome Pathways	0.736655	upregulated
Hydrolysis of LPC Homo sapiens R-HSA-1483115	5.58059	0.545719	0.183377	['PLA2G4B']	Reactome Pathways	0.736655	upregulated
Digestion of dietary carbohydrate Homo sapiens R-HSA-189085	5.58059	0.545719	0.183377	['AMY2B']	Reactome Pathways	0.736655	upregulated
Regulation of cytoskeletal remodeling and cell spreading by IPP complex components Homo sapiens R-HSA-446388	5.58059	0.545719	0.183377	['TESK1']	Reactome Pathways	0.736655	upregulated
Signalling to ERKs Homo sapiens R-HSA-187687	1.44656	0.545719	0.184398	['PSMB6', 'PSME2', 'LAMTOR2', 'FGF23', 'FGFR3', 'CAMK2G', 'PSMB8', 'PSMB10', 'PSMB9']	Reactome Pathways	0.734245	upregulated
Diseases of signal transduction Homo sapiens R-HSA-5663202	1.4111	0.545719	0.186468	['STAT5A', 'PSMB6', 'CDKN1A', 'PSME2', 'PIK3R3', 'FGF23', 'FGFR3', 'PSMB8', 'PSMB10', 'PSMB9']	Reactome Pathways	0.729395	upregulated
SMAD2/SMAD3:SMAD4 heterotrimer regulates transcription Homo sapiens R-HSA-2173796	2.60643	0.545719	0.190202	['TGIF1', 'JUNB']	Reactome Pathways	0.720786	upregulated
TRAF6 mediated IRF7 activation Homo sapiens R-HSA-933541	2.60643	0.545719	0.190202	['IRF7', 'MYD88']	Reactome Pathways	0.720786	upregulated
PI-3K cascade:FGFR3 Homo sapiens R-HSA-5654710	1.6734	0.545719	0.190617	['MOV10', 'CDKN1A', 'PIK3R3', 'FGF23', 'FGFR3']	Reactome Pathways	0.719838	upregulated
PI3K events in ERBB4 signaling Homo sapiens R-HSA-1250342	1.6734	0.545719	0.190617	['MOV10', 'CDKN1A', 'PIK3R3', 'FGF23', 'FGFR3']	Reactome Pathways	0.719838	upregulated
PI-3K cascade:FGFR1 Homo sapiens R-HSA-5654689	1.6734	0.545719	0.190617	['MOV10', 'CDKN1A', 'PIK3R3', 'FGF23', 'FGFR3']	Reactome Pathways	0.719838	upregulated
PI-3K cascade:FGFR4 Homo sapiens R-HSA-5654720	1.6734	0.545719	0.190617	['MOV10', 'CDKN1A', 'PIK3R3', 'FGF23', 'FGFR3']	Reactome Pathways	0.719838	upregulated
PI-3K cascade:FGFR2 Homo sapiens R-HSA-5654695	1.6734	0.545719	0.190617	['MOV10', 'CDKN1A', 'PIK3R3', 'FGF23', 'FGFR3']	Reactome Pathways	0.719838	upregulated
PIP3 activates AKT signaling Homo sapiens R-HSA-1257604	1.6734	0.545719	0.190617	['MOV10', 'CDKN1A', 'PIK3R3', 'FGF23', 'FGFR3']	Reactome Pathways	0.719838	upregulated
Signaling by FGFR2 Homo sapiens R-HSA-5654738	1.34936	0.555817	0.195175	['PSMB6', 'MOV10', 'CDKN1A', 'PSME2', 'PIK3R3', 'LAMTOR2', 'FGF23', 'FGFR3', 'CAMK2G', 'PSMB8', 'PSMB10', 'PSMB9']	Reactome Pathways	0.709576	upregulated
Constitutive Signaling by Aberrant PI3K in Cancer Homo sapiens R-HSA-2219530	2.02338	0.555817	0.19571	['PIK3R3', 'FGF23', 'FGFR3']	Reactome Pathways	0.708387	upregulated
Cargo concentration in the ER Homo sapiens R-HSA-5694530	2.52222	0.558682	0.199331	['LMAN2L', 'LMAN2']	Reactome Pathways	0.700426	upregulated
Signaling by VEGF Homo sapiens R-HSA-194138	1.36126	0.558682	0.200477	['PSMB6', 'NOS3', 'NCK2', 'PSME2', 'LAMTOR2', 'FGF23', 'FGFR3', 'CAMK2G', 'PSMB8', 'PSMB10', 'PSMB9']	Reactome Pathways	0.697935	upregulated
GAB1 signalosome Homo sapiens R-HSA-180292	1.63131	0.558682	0.203706	['MOV10', 'CDKN1A', 'PIK3R3', 'FGF23', 'FGFR3']	Reactome Pathways	0.690996	upregulated
PI3K/AKT activation Homo sapiens R-HSA-198203	1.63131	0.558682	0.203706	['MOV10', 'CDKN1A', 'PIK3R3', 'FGF23', 'FGFR3']	Reactome Pathways	0.690996	upregulated
Pyrimidine salvage reactions Homo sapiens R-HSA-73614	4.88277	0.558682	0.203801	['TYMP']	Reactome Pathways	0.690794	upregulated
Mitochondrial iron-sulfur cluster biogenesis Homo sapiens R-HSA-1362409	4.88277	0.558682	0.203801	['SLC25A28']	Reactome Pathways	0.690794	upregulated
Degradation of cysteine and homocysteine Homo sapiens R-HSA-1614558	4.88277	0.558682	0.203801	['SUOX']	Reactome Pathways	0.690794	upregulated
Sodium/Proton exchangers Homo sapiens R-HSA-425986	4.88277	0.558682	0.203801	['SLC9A9']	Reactome Pathways	0.690794	upregulated
RHO GTPases Activate Rhotekin and Rhophilins Homo sapiens R-HSA-5666185	4.88277	0.558682	0.203801	['LIN7B']	Reactome Pathways	0.690794	upregulated
Signaling by FGFR Homo sapiens R-HSA-190236	1.32995	0.565316	0.207667	['PSMB6', 'MOV10', 'CDKN1A', 'PSME2', 'PIK3R3', 'LAMTOR2', 'FGF23', 'FGFR3', 'CAMK2G', 'PSMB8', 'PSMB10', 'PSMB9']	Reactome Pathways	0.682633	upregulated
Lipoprotein metabolism Homo sapiens R-HSA-174824	2.44327	0.565316	0.20851	['PLTP', 'ABCG1']	Reactome Pathways	0.680874	upregulated
Signaling by FGFR in disease Homo sapiens R-HSA-1226099	1.95573	0.565316	0.208609	['STAT5A', 'FGF23', 'FGFR3']	Reactome Pathways	0.680666	upregulated
Cellular Senescence Homo sapiens R-HSA-2559583	1.51587	0.583616	0.216185	['MOV10', 'H1F0', 'CDKN1A', 'FZR1', 'PHC1', 'HIST1H2BD']	Reactome Pathways	0.665175	upregulated
SIRT1 negatively regulates rRNA Expression Homo sapiens R-HSA-427359	2.36911	0.583961	0.217731	['TAF1C', 'HIST1H2BD']	Reactome Pathways	0.662079	upregulated
Host Interactions of HIV factors Homo sapiens R-HSA-162909	1.57836	0.583961	0.221604	['PSMB6', 'PSME2', 'PSMB10', 'PSMB8', 'PSMB9']	Reactome Pathways	0.654422	upregulated
Reactions specific to the complex N-glycan synthesis pathway Homo sapiens R-HSA-975578	4.34001	0.583961	0.223715	['MGAT2']	Reactome Pathways	0.650305	upregulated
ATF6-alpha activates chaperone genes Homo sapiens R-HSA-381183	4.34001	0.583961	0.223715	['ATF4']	Reactome Pathways	0.650305	upregulated
Creatine metabolism Homo sapiens R-HSA-71288	4.34001	0.583961	0.223715	['CKB']	Reactome Pathways	0.650305	upregulated
Signaling by FGFR3 fusions in cancer Homo sapiens R-HSA-8853334	4.34001	0.583961	0.223715	['FGFR3']	Reactome Pathways	0.650305	upregulated
Neurotoxicity of clostridium toxins Homo sapiens R-HSA-168799	4.34001	0.583961	0.223715	['SV2A']	Reactome Pathways	0.650305	upregulated
Calcitonin-like ligand receptors Homo sapiens R-HSA-419812	4.34001	0.583961	0.223715	['RAMP1']	Reactome Pathways	0.650305	upregulated
eNOS activation Homo sapiens R-HSA-203615	4.34001	0.583961	0.223715	['NOS3']	Reactome Pathways	0.650305	upregulated
Triglyceride Biosynthesis Homo sapiens R-HSA-75109	1.86232	0.591712	0.228293	['DGAT2', 'DGAT1', 'THEM5']	Reactome Pathways	0.641508	upregulated
NGF signalling via TRKA from the plasma membrane Homo sapiens R-HSA-187037	1.30002	0.591712	0.228351	['PSMB6', 'MOV10', 'CDKN1A', 'PSME2', 'PIK3R3', 'LAMTOR2', 'FGF23', 'FGFR3', 'CAMK2G', 'PSMB8', 'PSMB10', 'PSMB9']	Reactome Pathways	0.641398	upregulated
TCF dependent signaling in response to WNT Homo sapiens R-HSA-201681	1.42787	0.597664	0.23149	['PSMB6', 'PSME2', 'SOX6', 'PSMB8', 'HIST1H2BD', 'PSMB10', 'PSMB9']	Reactome Pathways	0.635469	upregulated
COPII (Coat Protein 2) Mediated Vesicle Transport Homo sapiens R-HSA-204005	1.80483	0.603311	0.241603	['NAPA', 'LMAN2L', 'LMAN2']	Reactome Pathways	0.616898	upregulated
Regulation by c-FLIP Homo sapiens R-HSA-3371378	3.90581	0.603311	0.243132	['TNFRSF10B']	Reactome Pathways	0.614159	upregulated
CASP8 activity is inhibited Homo sapiens R-HSA-5218900	3.90581	0.603311	0.243132	['TNFRSF10B']	Reactome Pathways	0.614159	upregulated
IRAK4 deficiency (TLR2/4) Homo sapiens R-HSA-5603041	3.90581	0.603311	0.243132	['MYD88']	Reactome Pathways	0.614159	upregulated
MyD88 deficiency (TLR2/4) Homo sapiens R-HSA-5602498	3.90581	0.603311	0.243132	['MYD88']	Reactome Pathways	0.614159	upregulated
Signaling by activated point mutants of FGFR1 Homo sapiens R-HSA-1839122	3.90581	0.603311	0.243132	['FGF23']	Reactome Pathways	0.614159	upregulated
FGFR1c ligand binding and activation Homo sapiens R-HSA-190373	3.90581	0.603311	0.243132	['FGF23']	Reactome Pathways	0.614159	upregulated
Tryptophan catabolism Homo sapiens R-HSA-71240	3.90581	0.603311	0.243132	['KYNU']	Reactome Pathways	0.614159	upregulated
Dimerization of procaspase-8 Homo sapiens R-HSA-69416	3.90581	0.603311	0.243132	['TNFRSF10B']	Reactome Pathways	0.614159	upregulated
Biotin transport and metabolism Homo sapiens R-HSA-196780	3.90581	0.603311	0.243132	['SLC5A6']	Reactome Pathways	0.614159	upregulated
Glutathione conjugation Homo sapiens R-HSA-156590	2.17135	0.603311	0.245573	['GGT7', 'MGST2']	Reactome Pathways	0.609819	upregulated
G1 Phase Homo sapiens R-HSA-69236	2.17135	0.603311	0.245573	['CDKN1A', 'PPP2R3B']	Reactome Pathways	0.609819	upregulated
Cyclin D associated events in G1 Homo sapiens R-HSA-69231	2.17135	0.603311	0.245573	['CDKN1A', 'PPP2R3B']	Reactome Pathways	0.609819	upregulated
Signaling by FGFR1 in disease Homo sapiens R-HSA-5655302	2.17135	0.603311	0.245573	['STAT5A', 'FGF23']	Reactome Pathways	0.609819	upregulated
Signaling by Insulin receptor Homo sapiens R-HSA-74752	1.30172	0.618934	0.252804	['PSMB6', 'ATP6V0B', 'PSME2', 'LAMTOR2', 'FGF23', 'FGFR3', 'CAMK2G', 'PSMB8', 'PSMB10', 'PSMB9']	Reactome Pathways	0.597216	upregulated
Signaling by Hedgehog Homo sapiens R-HSA-5358351	1.49348	0.619687	0.253985	['PSMB6', 'PSME2', 'PSMB10', 'PSMB8', 'PSMB9']	Reactome Pathways	0.595193	upregulated
tRNA modification in the nucleus and cytosol Homo sapiens R-HSA-6782315	2.11256	0.619764	0.254889	['TRMT1', 'THG1L']	Reactome Pathways	0.593649	upregulated
Transcriptional Regulation by TP53 Homo sapiens R-HSA-3700989	1.27914	0.619975	0.255849	['MOV10', 'CDKN1A', 'TP53I3', 'TAF12', 'SCO2', 'GADD45A', 'SESN2', 'TNFRSF10B', 'LAMTOR2', 'RABGGTA', 'RHNO1']	Reactome Pathways	0.592017	upregulated
Inhibition of replication initiation of damaged DNA by RB1/E2F1 Homo sapiens R-HSA-113501	3.55056	0.620217	0.262064	['PPP2R3B']	Reactome Pathways	0.581593	upregulated
Lysine catabolism Homo sapiens R-HSA-71064	3.55056	0.620217	0.262064	['CRYM']	Reactome Pathways	0.581593	upregulated
Defective EXT1 causes exostoses 1, TRPS2 and CHDS Homo sapiens R-HSA-3656253	3.55056	0.620217	0.262064	['AGRN']	Reactome Pathways	0.581593	upregulated
TP53 Regulates Transcription of Death Receptors and Ligands Homo sapiens R-HSA-6803211	3.55056	0.620217	0.262064	['TNFRSF10B']	Reactome Pathways	0.581593	upregulated
Defective EXT2 causes exostoses 2 Homo sapiens R-HSA-3656237	3.55056	0.620217	0.262064	['AGRN']	Reactome Pathways	0.581593	upregulated
Vitamin B5 (pantothenate) metabolism Homo sapiens R-HSA-199220	3.55056	0.620217	0.262064	['SLC5A6']	Reactome Pathways	0.581593	upregulated
ATF6-alpha activates chaperones Homo sapiens R-HSA-381033	3.55056	0.620217	0.262064	['ATF4']	Reactome Pathways	0.581593	upregulated
G2/M Transition Homo sapiens R-HSA-69275	1.40607	0.62368	0.265541	['PSMB6', 'CDKN1A', 'PSME2', 'PSMB10', 'PSMB8', 'PSMB9']	Reactome Pathways	0.575868	upregulated
Costimulation by the CD28 family Homo sapiens R-HSA-388841	1.69985	0.62368	0.26857	['CD274', 'PIK3R3', 'TNFRSF14']	Reactome Pathways	0.570943	upregulated
Toll-Like Receptors Cascades Homo sapiens R-HSA-168898	1.44893	0.62368	0.272987	['SOCS1', 'IRF7', 'CNPY3', 'MYD88', 'NFKB2']	Reactome Pathways	0.563858	upregulated
Histidine, lysine, phenylalanine, tyrosine, proline and tryptophan catabolism Homo sapiens R-HSA-6788656	2.00402	0.62368	0.273534	['KYNU', 'CRYM']	Reactome Pathways	0.562988	upregulated
Glycosphingolipid metabolism Homo sapiens R-HSA-1660662	2.00402	0.62368	0.273534	['NEU1', 'GBA2']	Reactome Pathways	0.562988	upregulated
Mitotic G2-G2/M phases Homo sapiens R-HSA-453274	1.38929	0.62368	0.274041	['PSMB6', 'CDKN1A', 'PSME2', 'PSMB10', 'PSMB8', 'PSMB9']	Reactome Pathways	0.562185	upregulated
Metabolism of carbohydrates Homo sapiens R-HSA-71387	1.29095	0.62368	0.274931	['G6PC3', 'GALT', 'IDUA', 'AMY2B', 'DCXR', 'AKR1B1', 'NHLRC1', 'AGRN', 'PCK2']	Reactome Pathways	0.560777	upregulated
Signaling by TGF-beta Receptor Complex Homo sapiens R-HSA-170834	1.67548	0.62368	0.275368	['TGIF1', 'BAMBI', 'JUNB']	Reactome Pathways	0.560087	upregulated
Synthesis of PE Homo sapiens R-HSA-1483213	3.25451	0.62368	0.280523	['CHKB']	Reactome Pathways	0.552031	upregulated
Synthesis, secretion, and inactivation of Glucose-dependent Insulinotropic Polypeptide (GIP) Homo sapiens R-HSA-400511	3.25451	0.62368	0.280523	['SEC11C']	Reactome Pathways	0.552031	upregulated
Trafficking and processing of endosomal TLR Homo sapiens R-HSA-1679131	3.25451	0.62368	0.280523	['CNPY3']	Reactome Pathways	0.552031	upregulated
FGFR2c ligand binding and activation Homo sapiens R-HSA-190375	3.25451	0.62368	0.280523	['FGF23']	Reactome Pathways	0.552031	upregulated
FGFRL1 modulation of FGFR1 signaling Homo sapiens R-HSA-5658623	3.25451	0.62368	0.280523	['FGF23']	Reactome Pathways	0.552031	upregulated
p75NTR recruits signalling complexes Homo sapiens R-HSA-209543	3.25451	0.62368	0.280523	['MYD88']	Reactome Pathways	0.552031	upregulated
TP53 Regulates Transcription of Genes Involved in G1 Cell Cycle Arrest Homo sapiens R-HSA-6804116	3.25451	0.62368	0.280523	['CDKN1A']	Reactome Pathways	0.552031	upregulated
Apoptosis induced DNA fragmentation Homo sapiens R-HSA-140342	3.25451	0.62368	0.280523	['H1F0']	Reactome Pathways	0.552031	upregulated
Activation of DNA fragmentation factor Homo sapiens R-HSA-211227	3.25451	0.62368	0.280523	['H1F0']	Reactome Pathways	0.552031	upregulated
IRF3-mediated induction of type I IFN Homo sapiens R-HSA-3270619	3.25451	0.62368	0.280523	['TREX1']	Reactome Pathways	0.552031	upregulated
AKT phosphorylates targets in the cytosol Homo sapiens R-HSA-198323	3.25451	0.62368	0.280523	['CDKN1A']	Reactome Pathways	0.552031	upregulated
IRS-mediated signalling Homo sapiens R-HSA-112399	1.28143	0.62368	0.281625	['PSMB6', 'PSME2', 'LAMTOR2', 'FGF23', 'FGFR3', 'CAMK2G', 'PSMB8', 'PSMB10', 'PSMB9']	Reactome Pathways	0.550329	upregulated
Sphingolipid metabolism Homo sapiens R-HSA-428157	1.6518	0.62368	0.282183	['SPHK2', 'NEU1', 'GBA2']	Reactome Pathways	0.54947	upregulated
BMAL1:CLOCK,NPAS2 activates circadian gene expression Homo sapiens R-HSA-1368108	1.95382	0.62368	0.282852	['CRY2', 'SIK1']	Reactome Pathways	0.548441	upregulated
Fc epsilon receptor (FCERI) signaling Homo sapiens R-HSA-2454202	1.22739	0.627138	0.286175	['PSMB6', 'MOV10', 'CDKN1A', 'PSME2', 'PIK3R3', 'LAMTOR2', 'FGF23', 'FGFR3', 'CAMK2G', 'PSMB8', 'PSMB10', 'PSMB9']	Reactome Pathways	0.543369	upregulated
SUMOylation of DNA damage response and repair proteins Homo sapiens R-HSA-3108214	1.62877	0.627138	0.289012	['PHC1', 'NSMCE1', 'XPC']	Reactome Pathways	0.539083	upregulated
Insulin receptor signalling cascade Homo sapiens R-HSA-74751	1.2674	0.627138	0.29175	['PSMB6', 'PSME2', 'LAMTOR2', 'FGF23', 'FGFR3', 'CAMK2G', 'PSMB8', 'PSMB10', 'PSMB9']	Reactome Pathways	0.534988	upregulated
Iron uptake and transport Homo sapiens R-HSA-917937	1.90606	0.627138	0.292159	['ATP6V0B', 'SLC22A17']	Reactome Pathways	0.534381	upregulated
Signaling by Type 1 Insulin-like Growth Factor 1 Receptor (IGF1R) Homo sapiens R-HSA-2404192	1.26279	0.627138	0.295147	['PSMB6', 'PSME2', 'LAMTOR2', 'FGF23', 'FGFR3', 'CAMK2G', 'PSMB8', 'PSMB10', 'PSMB9']	Reactome Pathways	0.529962	upregulated
IRS-related events triggered by IGF1R Homo sapiens R-HSA-2428928	1.26279	0.627138	0.295147	['PSMB6', 'PSME2', 'LAMTOR2', 'FGF23', 'FGFR3', 'CAMK2G', 'PSMB8', 'PSMB10', 'PSMB9']	Reactome Pathways	0.529962	upregulated
IGF1R signaling cascade Homo sapiens R-HSA-2428924	1.26279	0.627138	0.295147	['PSMB6', 'PSME2', 'LAMTOR2', 'FGF23', 'FGFR3', 'CAMK2G', 'PSMB8', 'PSMB10', 'PSMB9']	Reactome Pathways	0.529962	upregulated
Regulation of necroptotic cell death Homo sapiens R-HSA-5675482	3.00401	0.627138	0.298522	['TNFRSF10B']	Reactome Pathways	0.525024	upregulated
Activation of Rac Homo sapiens R-HSA-428540	3.00401	0.627138	0.298522	['NCK2']	Reactome Pathways	0.525024	upregulated
CS/DS degradation Homo sapiens R-HSA-2024101	3.00401	0.627138	0.298522	['IDUA']	Reactome Pathways	0.525024	upregulated
Methylation Homo sapiens R-HSA-156581	3.00401	0.627138	0.298522	['NNMT']	Reactome Pathways	0.525024	upregulated
Glutathione synthesis and recycling Homo sapiens R-HSA-174403	3.00401	0.627138	0.298522	['GGT7']	Reactome Pathways	0.525024	upregulated
Regulation of pyruvate dehydrogenase (PDH) complex Homo sapiens R-HSA-204174	3.00401	0.627138	0.298522	['PDK2']	Reactome Pathways	0.525024	upregulated
FGFR4 ligand binding and activation Homo sapiens R-HSA-190322	3.00401	0.627138	0.298522	['FGF23']	Reactome Pathways	0.525024	upregulated
TRAF3-dependent IRF activation pathway Homo sapiens R-HSA-918233	3.00401	0.627138	0.298522	['IRF7']	Reactome Pathways	0.525024	upregulated
FCERI mediated MAPK activation Homo sapiens R-HSA-2871796	1.25822	0.627138	0.298553	['PSMB6', 'PSME2', 'LAMTOR2', 'FGF23', 'FGFR3', 'CAMK2G', 'PSMB8', 'PSMB10', 'PSMB9']	Reactome Pathways	0.524979	upregulated
Phospholipase C-mediated cascade; FGFR3 Homo sapiens R-HSA-5654227	1.86059	0.629497	0.301449	['FGF23', 'FGFR3']	Reactome Pathways	0.520786	upregulated
Transcriptional activity of SMAD2/SMAD3:SMAD4 heterotrimer Homo sapiens R-HSA-2173793	1.86059	0.629497	0.301449	['TGIF1', 'JUNB']	Reactome Pathways	0.520786	upregulated
Senescence-Associated Secretory Phenotype (SASP) Homo sapiens R-HSA-2559582	1.58459	0.630267	0.302706	['CDKN1A', 'FZR1', 'HIST1H2BD']	Reactome Pathways	0.518979	upregulated
Activated TLR4 signalling Homo sapiens R-HSA-166054	1.44803	0.638043	0.307339	['SOCS1', 'IRF7', 'MYD88', 'NFKB2']	Reactome Pathways	0.512382	upregulated
Axon guidance Homo sapiens R-HSA-422475	1.17526	0.63825	0.30917	['PSMB8', 'PSMB10', 'PSMB9', 'PSMB6', 'DPYSL4', 'COL4A2', 'PLXNB3', 'NCK2', 'PSME2', 'LAMTOR2', 'COL9A2', 'AGRN', 'FGF23', 'FGFR3', 'CAMK2G']	Reactome Pathways	0.509802	upregulated
G2/M DNA damage checkpoint Homo sapiens R-HSA-69473	1.56338	0.63825	0.309564	['BABAM1', 'HIST1H2BD', 'RHNO1']	Reactome Pathways	0.509249	upregulated
Cellular responses to stress Homo sapiens R-HSA-2262752	1.20967	0.63825	0.312709	['MOV10', 'CDKN1A', 'H1F0', 'FZR1', 'PHC1', 'MRPL18', 'HSPA6', 'ATG4B', 'LAMTOR2', 'CAMK2G', 'HIST1H2BD']	Reactome Pathways	0.50486	upregulated
PPARA activates gene expression Homo sapiens R-HSA-1989781	1.43467	0.63825	0.31299	['HMGCS1', 'G0S2', 'HMGCR', 'FDFT1']	Reactome Pathways	0.504469	upregulated
FGFR1 ligand binding and activation Homo sapiens R-HSA-190242	2.78929	0.63825	0.316071	['FGF23']	Reactome Pathways	0.500215	upregulated
Prolactin receptor signaling Homo sapiens R-HSA-1170546	2.78929	0.63825	0.316071	['STAT5A']	Reactome Pathways	0.500215	upregulated
Processing of Intronless Pre-mRNAs Homo sapiens R-HSA-77595	2.78929	0.63825	0.316071	['CLP1']	Reactome Pathways	0.500215	upregulated
Glycogen synthesis Homo sapiens R-HSA-3322077	2.78929	0.63825	0.316071	['NHLRC1']	Reactome Pathways	0.500215	upregulated
CREB phosphorylation through the activation of CaMKII Homo sapiens R-HSA-442729	2.78929	0.63825	0.316071	['CAMK2G']	Reactome Pathways	0.500215	upregulated
PI3K Cascade Homo sapiens R-HSA-109704	1.54273	0.63825	0.316428	['LAMTOR2', 'FGF23', 'FGFR3']	Reactome Pathways	0.499725	upregulated
Signaling by Wnt Homo sapiens R-HSA-195721	1.23144	0.641983	0.319183	['PSMB6', 'MOV10', 'FZD7', 'PSME2', 'SOX6', 'PSMB8', 'HIST1H2BD', 'PSMB10', 'PSMB9']	Reactome Pathways	0.49596	upregulated
Regulation of lipid metabolism by Peroxisome proliferator-activated receptor alpha (PPARalpha) Homo sapiens R-HSA-400206	1.39603	0.657109	0.329995	['HMGCS1', 'G0S2', 'HMGCR', 'FDFT1']	Reactome Pathways	0.481492	upregulated
Processing of DNA double-strand break ends Homo sapiens R-HSA-5693607	1.50302	0.657109	0.330161	['BABAM1', 'HIST1H2BD', 'RHNO1']	Reactome Pathways	0.481275	upregulated
Cell-extracellular matrix interactions Homo sapiens R-HSA-446353	2.60321	0.657109	0.333182	['TESK1']	Reactome Pathways	0.477319	upregulated
CRMPs in Sema3A signaling Homo sapiens R-HSA-399956	2.60321	0.657109	0.333182	['DPYSL4']	Reactome Pathways	0.477319	upregulated
RIPK1-mediated regulated necrosis Homo sapiens R-HSA-5213460	2.60321	0.657109	0.333182	['TNFRSF10B']	Reactome Pathways	0.477319	upregulated
Regulated Necrosis Homo sapiens R-HSA-5218859	2.60321	0.657109	0.333182	['TNFRSF10B']	Reactome Pathways	0.477319	upregulated
p75NTR signals via NF-kB Homo sapiens R-HSA-193639	2.60321	0.657109	0.333182	['MYD88']	Reactome Pathways	0.477319	upregulated
The citric acid (TCA) cycle and respiratory electron transport Homo sapiens R-HSA-1428517	1.32078	0.660704	0.33642	['SCO2', 'NDUFAF7', 'BSG', 'SLC16A8', 'PDK2']	Reactome Pathways	0.473118	upregulated
Signalling by NGF Homo sapiens R-HSA-166520	1.16446	0.660704	0.336866	['CDKN1A', 'PIK3R3', 'PSMB8', 'PSMB10', 'PSMB9', 'PSMB6', 'MOV10', 'PSME2', 'LAMTOR2', 'FGF23', 'FGFR3', 'CAMK2G', 'MYD88']	Reactome Pathways	0.472543	upregulated
TP53 Regulates Transcription of Cell Cycle Genes Homo sapiens R-HSA-6791312	1.69845	0.661793	0.338353	['CDKN1A', 'GADD45A']	Reactome Pathways	0.47063	upregulated
PI5P, PP2A and IER3 Regulate PI3K/AKT Signaling Homo sapiens R-HSA-6811558	1.46529	0.669425	0.343886	['PIK3R3', 'FGF23', 'FGFR3']	Reactome Pathways	0.463585	upregulated
Acyl chain remodelling of PG Homo sapiens R-HSA-1482925	2.44038	0.669425	0.349866	['PLA2G4B']	Reactome Pathways	0.456099	upregulated
TNF receptor superfamily (TNFSF) members mediating non-canonical NF-kB pathway Homo sapiens R-HSA-5676594	2.44038	0.669425	0.349866	['TNFSF13B']	Reactome Pathways	0.456099	upregulated
Activated point mutants of FGFR2 Homo sapiens R-HSA-2033519	2.44038	0.669425	0.349866	['FGF23']	Reactome Pathways	0.456099	upregulated
Ligand-dependent caspase activation Homo sapiens R-HSA-140534	2.44038	0.669425	0.349866	['TNFRSF10B']	Reactome Pathways	0.456099	upregulated
ABC transporters in lipid homeostasis Homo sapiens R-HSA-1369062	2.44038	0.669425	0.349866	['ABCG1']	Reactome Pathways	0.456099	upregulated
Unblocking of NMDA receptor, glutamate binding and activation Homo sapiens R-HSA-438066	2.44038	0.669425	0.349866	['CAMK2G']	Reactome Pathways	0.456099	upregulated
Ras activation uopn Ca2+ infux through NMDA receptor Homo sapiens R-HSA-442982	2.44038	0.669425	0.349866	['CAMK2G']	Reactome Pathways	0.456099	upregulated
Class B/2 (Secretin family receptors) Homo sapiens R-HSA-373080	1.44713	0.669425	0.350741	['GIPR', 'FZD7', 'RAMP1']	Reactome Pathways	0.455014	upregulated
Immunoregulatory interactions between a Lymphoid and a non-Lymphoid cell Homo sapiens R-HSA-198933	1.28575	0.675232	0.356237	['IFITM1', 'HLA-C', 'HLA-F', 'ULBP1', 'HLA-E']	Reactome Pathways	0.448261	upregulated
Chondroitin sulfate/dermatan sulfate metabolism Homo sapiens R-HSA-1793185	1.62751	0.675232	0.35659	['IDUA', 'AGRN']	Reactome Pathways	0.447831	upregulated
MyD88 dependent cascade initiated on endosome Homo sapiens R-HSA-975155	1.42941	0.675232	0.357587	['IRF7', 'MYD88', 'NFKB2']	Reactome Pathways	0.446618	upregulated
Toll Like Receptor 7/8 (TLR7/8) Cascade Homo sapiens R-HSA-168181	1.42941	0.675232	0.357587	['IRF7', 'MYD88', 'NFKB2']	Reactome Pathways	0.446618	upregulated
Toll Like Receptor 4 (TLR4) Cascade Homo sapiens R-HSA-166016	1.32463	0.676964	0.364115	['SOCS1', 'IRF7', 'MYD88', 'NFKB2']	Reactome Pathways	0.438761	upregulated
Cell junction organization Homo sapiens R-HSA-446728	1.41211	0.676964	0.364424	['CDH4', 'TESK1', 'CDH24']	Reactome Pathways	0.438393	upregulated
Ion homeostasis Homo sapiens R-HSA-5578775	1.59421	0.676964	0.365641	['FKBP1B', 'CAMK2G']	Reactome Pathways	0.436945	upregulated
Metabolism of fat-soluble vitamins Homo sapiens R-HSA-6806667	1.59421	0.676964	0.365641	['CYP24A1', 'AGRN']	Reactome Pathways	0.436945	upregulated
TP53 Regulates Transcription of Genes Involved in G2 Cell Cycle Arrest Homo sapiens R-HSA-6804114	2.29671	0.676964	0.366133	['GADD45A']	Reactome Pathways	0.436361	upregulated
Signaling by cytosolic FGFR1 fusion mutants Homo sapiens R-HSA-1839117	2.29671	0.676964	0.366133	['STAT5A']	Reactome Pathways	0.436361	upregulated
Activation of IRF3/IRF7 mediated by TBK1/IKK epsilon Homo sapiens R-HSA-936964	2.29671	0.676964	0.366133	['IRF7']	Reactome Pathways	0.436361	upregulated
Regulation of signaling by CBL Homo sapiens R-HSA-912631	2.29671	0.676964	0.366133	['PIK3R3']	Reactome Pathways	0.436361	upregulated
Metabolism of nucleotides Homo sapiens R-HSA-15869	1.39523	0.681446	0.371249	['NT5C3A', 'NUDT1', 'TYMP']	Reactome Pathways	0.430335	upregulated
Nonhomologous End-Joining (NHEJ) Homo sapiens R-HSA-5693571	1.56225	0.681446	0.374643	['BABAM1', 'HIST1H2BD']	Reactome Pathways	0.426382	upregulated
Toll Like Receptor 9 (TLR9) Cascade Homo sapiens R-HSA-168138	1.37874	0.681446	0.37806	['IRF7', 'MYD88', 'NFKB2']	Reactome Pathways	0.422439	upregulated
Separation of Sister Chromatids Homo sapiens R-HSA-2467813	1.24448	0.681446	0.381062	['PSMB6', 'PSME2', 'PSMB10', 'PSMB8', 'PSMB9']	Reactome Pathways	0.419004	upregulated
Role of LAT2/NTAL/LAB on calcium mobilization Homo sapiens R-HSA-2730905	1.24448	0.681446	0.381062	['MOV10', 'CDKN1A', 'PIK3R3', 'FGF23', 'FGFR3']	Reactome Pathways	0.419004	upregulated
Transport to the Golgi and subsequent modification Homo sapiens R-HSA-948021	1.24448	0.681446	0.381062	['NAPA', 'TMED9', 'LMAN2L', 'LMAN2', 'MGAT2']	Reactome Pathways	0.419004	upregulated
Other semaphorin interactions Homo sapiens R-HSA-416700	2.169	0.681446	0.381994	['PLXNB3']	Reactome Pathways	0.417944	upregulated
Ephrin signaling Homo sapiens R-HSA-3928664	2.169	0.681446	0.381994	['NCK2']	Reactome Pathways	0.417944	upregulated
Defective B3GALT6 causes EDSP2 and SEMDJL1 Homo sapiens R-HSA-4420332	2.169	0.681446	0.381994	['AGRN']	Reactome Pathways	0.417944	upregulated
Defective B3GAT3 causes JDSSDHD Homo sapiens R-HSA-3560801	2.169	0.681446	0.381994	['AGRN']	Reactome Pathways	0.417944	upregulated
Gap junction assembly Homo sapiens R-HSA-190861	2.169	0.681446	0.381994	['GJD3']	Reactome Pathways	0.417944	upregulated
Scavenging by Class A Receptors Homo sapiens R-HSA-3000480	2.169	0.681446	0.381994	['COL4A2']	Reactome Pathways	0.417944	upregulated
Conversion from APC/C:Cdc20 to APC/C:Cdh1 in late anaphase Homo sapiens R-HSA-176407	2.169	0.681446	0.381994	['FZR1']	Reactome Pathways	0.417944	upregulated
Defective B4GALT7 causes EDS, progeroid type Homo sapiens R-HSA-3560783	2.169	0.681446	0.381994	['AGRN']	Reactome Pathways	0.417944	upregulated
Negative regulation of the PI3K/AKT network Homo sapiens R-HSA-199418	1.34691	0.696662	0.391633	['PIK3R3', 'FGF23', 'FGFR3']	Reactome Pathways	0.40712	upregulated
Heparan sulfate/heparin (HS-GAG) metabolism Homo sapiens R-HSA-1638091	1.50201	0.696662	0.392485	['IDUA', 'AGRN']	Reactome Pathways	0.406176	upregulated
Gastrin-CREB signalling pathway via PKC and MAPK Homo sapiens R-HSA-881907	1.1171	0.696696	0.396258	['PSMB6', 'ARHGEF25', 'DGKA', 'PSME2', 'PIK3R3', 'LAMTOR2', 'FGF23', 'FGFR3', 'CAMK2G', 'PSMB8', 'PSMB10', 'PSMB9']	Reactome Pathways	0.402022	upregulated
Ion channel transport Homo sapiens R-HSA-983712	1.1901	0.696696	0.397398	['ATP6V0B', 'ATP13A1', 'FKBP1B', 'ATP10A', 'CAMK2G', 'BEST1']	Reactome Pathways	0.400774	upregulated
Synthesis, secretion, and inactivation of Glucagon-like Peptide-1 (GLP-1) Homo sapiens R-HSA-381771	2.05474	0.696696	0.397459	['SEC11C']	Reactome Pathways	0.400708	upregulated
Synthesis of PC Homo sapiens R-HSA-1483191	2.05474	0.696696	0.397459	['CHKB']	Reactome Pathways	0.400708	upregulated
FGFR2 ligand binding and activation Homo sapiens R-HSA-190241	2.05474	0.696696	0.397459	['FGF23']	Reactome Pathways	0.400708	upregulated
Oxidative Stress Induced Senescence Homo sapiens R-HSA-2559580	1.33153	0.696696	0.398393	['MOV10', 'PHC1', 'HIST1H2BD']	Reactome Pathways	0.399689	upregulated
ECM proteoglycans Homo sapiens R-HSA-3000178	1.47359	0.699861	0.40132	['COL9A2', 'AGRN']	Reactome Pathways	0.396509	upregulated
Toll Like Receptor 2 (TLR2) Cascade Homo sapiens R-HSA-181438	1.31651	0.699861	0.405131	['SOCS1', 'MYD88', 'NFKB2']	Reactome Pathways	0.392404	upregulated
Toll Like Receptor TLR1:TLR2 Cascade Homo sapiens R-HSA-168179	1.31651	0.699861	0.405131	['SOCS1', 'MYD88', 'NFKB2']	Reactome Pathways	0.392404	upregulated
MyD88:Mal cascade initiated on plasma membrane Homo sapiens R-HSA-166058	1.31651	0.699861	0.405131	['SOCS1', 'MYD88', 'NFKB2']	Reactome Pathways	0.392404	upregulated
Toll Like Receptor TLR6:TLR2 Cascade Homo sapiens R-HSA-168188	1.31651	0.699861	0.405131	['SOCS1', 'MYD88', 'NFKB2']	Reactome Pathways	0.392404	upregulated
CD209 (DC-SIGN) signaling Homo sapiens R-HSA-5621575	1.9519	0.709204	0.412537	['RELB']	Reactome Pathways	0.384537	upregulated
SHC-mediated cascade:FGFR1 Homo sapiens R-HSA-5654688	1.9519	0.709204	0.412537	['FGF23']	Reactome Pathways	0.384537	upregulated
Cell-Cell communication Homo sapiens R-HSA-1500931	1.23019	0.710137	0.41508	['CDH4', 'TESK1', 'NCK2', 'CDH24']	Reactome Pathways	0.381868	upregulated
ER to Golgi Anterograde Transport Homo sapiens R-HSA-199977	1.23019	0.710137	0.41508	['NAPA', 'TMED9', 'LMAN2L', 'LMAN2']	Reactome Pathways	0.381868	upregulated
RNA Polymerase I Chain Elongation Homo sapiens R-HSA-73777	1.41986	0.714787	0.418805	['TAF1C', 'HIST1H2BD']	Reactome Pathways	0.377988	upregulated
Nephrin interactions Homo sapiens R-HSA-373753	1.85886	0.717468	0.427239	['NCK2']	Reactome Pathways	0.369329	upregulated
SALM protein interactions at the synapse Homo sapiens R-HSA-8849932	1.85886	0.717468	0.427239	['LRFN3']	Reactome Pathways	0.369329	upregulated
mTORC1-mediated signalling Homo sapiens R-HSA-166208	1.85886	0.717468	0.427239	['LAMTOR2']	Reactome Pathways	0.369329	upregulated
CD28 dependent PI3K/Akt signaling Homo sapiens R-HSA-389357	1.85886	0.717468	0.427239	['PIK3R3']	Reactome Pathways	0.369329	upregulated
Initial triggering of complement Homo sapiens R-HSA-166663	1.39443	0.717468	0.427449	['C1R', 'CFB']	Reactome Pathways	0.369115	upregulated
B-WICH complex positively regulates rRNA expression Homo sapiens R-HSA-5250924	1.39443	0.717468	0.427449	['TAF1C', 'HIST1H2BD']	Reactome Pathways	0.369115	upregulated
Recruitment and ATM-mediated phosphorylation of repair and signaling proteins at DNA double strand breaks Homo sapiens R-HSA-5693565	1.39443	0.717468	0.427449	['BABAM1', 'HIST1H2BD']	Reactome Pathways	0.369115	upregulated
Cellular response to heat stress Homo sapiens R-HSA-3371556	1.25962	0.719077	0.431848	['MRPL18', 'HSPA6', 'CAMK2G']	Reactome Pathways	0.364669	upregulated
SUMO E3 ligases SUMOylate target proteins Homo sapiens R-HSA-3108232	1.25962	0.719077	0.431848	['PHC1', 'NSMCE1', 'XPC']	Reactome Pathways	0.364669	upregulated
Mitotic Anaphase Homo sapiens R-HSA-68882	1.16234	0.719077	0.435432	['PSMB6', 'PSME2', 'PSMB10', 'PSMB8', 'PSMB9']	Reactome Pathways	0.36108	upregulated
DNA Double Strand Break Response Homo sapiens R-HSA-5693606	1.3699	0.719077	0.436026	['BABAM1', 'HIST1H2BD']	Reactome Pathways	0.360488	upregulated
TRIF-mediated TLR3/TLR4 signaling Homo sapiens R-HSA-937061	1.24616	0.719077	0.43846	['IRF7', 'MYD88', 'NFKB2']	Reactome Pathways	0.35807	upregulated
Toll Like Receptor 3 (TLR3) Cascade Homo sapiens R-HSA-168164	1.24616	0.719077	0.43846	['IRF7', 'MYD88', 'NFKB2']	Reactome Pathways	0.35807	upregulated
MyD88-independent TLR3/TLR4 cascade Homo sapiens R-HSA-166166	1.24616	0.719077	0.43846	['IRF7', 'MYD88', 'NFKB2']	Reactome Pathways	0.35807	upregulated
Mitotic Metaphase and Anaphase Homo sapiens R-HSA-2555396	1.1554	0.719077	0.440333	['PSMB6', 'PSME2', 'PSMB10', 'PSMB8', 'PSMB9']	Reactome Pathways	0.356219	upregulated
Incretin synthesis, secretion, and inactivation Homo sapiens R-HSA-400508	1.77428	0.719077	0.441574	['SEC11C']	Reactome Pathways	0.354997	upregulated
Downregulation of SMAD2/3:SMAD4 transcriptional activity Homo sapiens R-HSA-2173795	1.77428	0.719077	0.441574	['TGIF1']	Reactome Pathways	0.354997	upregulated
SHC-mediated cascade:FGFR4 Homo sapiens R-HSA-5654719	1.77428	0.719077	0.441574	['FGF23']	Reactome Pathways	0.354997	upregulated
Dopamine Neurotransmitter Release Cycle Homo sapiens R-HSA-212676	1.77428	0.719077	0.441574	['LIN7B']	Reactome Pathways	0.354997	upregulated
Branched-chain amino acid catabolism Homo sapiens R-HSA-70895	1.77428	0.719077	0.441574	['BCKDHA']	Reactome Pathways	0.354997	upregulated
Cell-cell junction organization Homo sapiens R-HSA-421270	1.32333	0.735942	0.452967	['CDH4', 'CDH24']	Reactome Pathways	0.343933	upregulated
Post-Elongation Processing of Intronless pre-mRNA Homo sapiens R-HSA-112297	1.69705	0.736768	0.455551	['CLP1']	Reactome Pathways	0.341463	upregulated
Processing of Capped Intronless Pre-mRNA Homo sapiens R-HSA-75067	1.69705	0.736768	0.455551	['CLP1']	Reactome Pathways	0.341463	upregulated
Phase II conjugation Homo sapiens R-HSA-156580	1.20743	0.739234	0.458117	['GGT7', 'NNMT', 'MGST2']	Reactome Pathways	0.339024	upregulated
Transport of glucose and other sugars, bile salts and organic acids, metal ions and amine compounds Homo sapiens R-HSA-425366	1.19505	0.739303	0.464604	['SLC11A1', 'BSG', 'SLC16A8']	Reactome Pathways	0.332917	upregulated
SUMOylation Homo sapiens R-HSA-2990846	1.19505	0.739303	0.464604	['PHC1', 'NSMCE1', 'XPC']	Reactome Pathways	0.332917	upregulated
Generic Transcription Pathway Homo sapiens R-HSA-212436	1.03695	0.739303	0.468375	['ZNF540', 'TGIF1', 'ZNF792', 'CDKN1A', 'TAF12', 'GADD45A', 'TNFRSF10B', 'RABGGTA', 'MOV10', 'TP53I3', 'SCO2', 'ZNF419', 'SESN2', 'ZNF317', 'LAMTOR2', 'JUNB', 'ZNF213', 'ZNF256', 'ZNF740', 'RHNO1', 'ZNF684']	Reactome Pathways	0.329406	upregulated
Post-translational modification: synthesis of GPI-anchored proteins Homo sapiens R-HSA-163125	1.62625	0.739303	0.469178	['PIGS']	Reactome Pathways	0.328662	upregulated
Nitric oxide stimulates guanylate cyclase Homo sapiens R-HSA-392154	1.62625	0.739303	0.469178	['NOS3']	Reactome Pathways	0.328662	upregulated
ATF4 activates genes Homo sapiens R-HSA-380994	1.62625	0.739303	0.469178	['ATF4']	Reactome Pathways	0.328662	upregulated
Metal ion SLC transporters Homo sapiens R-HSA-425410	1.62625	0.739303	0.469178	['SLC11A1']	Reactome Pathways	0.328662	upregulated
Sulfur amino acid metabolism Homo sapiens R-HSA-1614635	1.62625	0.739303	0.469178	['SUOX']	Reactome Pathways	0.328662	upregulated
Constitutive Signaling by AKT1 E17K in Cancer Homo sapiens R-HSA-5674400	1.62625	0.739303	0.469178	['CDKN1A']	Reactome Pathways	0.328662	upregulated
Circadian Clock Homo sapiens R-HSA-400253	1.27981	0.739303	0.469614	['CRY2', 'SIK1']	Reactome Pathways	0.328259	upregulated
Collagen biosynthesis and modifying enzymes Homo sapiens R-HSA-1650814	1.27981	0.739303	0.469614	['COL4A2', 'COL9A2']	Reactome Pathways	0.328259	upregulated
tRNA processing Homo sapiens R-HSA-72306	1.17103	0.743059	0.477475	['CLP1', 'TRMT1', 'THG1L']	Reactome Pathways	0.321049	upregulated
HIV Infection Homo sapiens R-HSA-162906	1.08435	0.743059	0.481323	['PSMB6', 'TAF12', 'PSME2', 'PSMB8', 'PSMB10', 'PSMB9']	Reactome Pathways	0.317564	upregulated
Regulation of Complement cascade Homo sapiens R-HSA-977606	1.56112	0.743059	0.482465	['CFB']	Reactome Pathways	0.316534	upregulated
A tetrasaccharide linker sequence is required for GAG synthesis Homo sapiens R-HSA-1971475	1.56112	0.743059	0.482465	['AGRN']	Reactome Pathways	0.316534	upregulated
N-glycan antennae elongation in the medial/trans-Golgi Homo sapiens R-HSA-975576	1.56112	0.743059	0.482465	['MGAT2']	Reactome Pathways	0.316534	upregulated
Downregulation of TGF-beta receptor signaling Homo sapiens R-HSA-2173788	1.56112	0.743059	0.482465	['BAMBI']	Reactome Pathways	0.316534	upregulated
Insulin receptor recycling Homo sapiens R-HSA-77387	1.56112	0.743059	0.482465	['ATP6V0B']	Reactome Pathways	0.316534	upregulated
Diseases associated with glycosaminoglycan metabolism Homo sapiens R-HSA-3560782	1.56112	0.743059	0.482465	['AGRN']	Reactome Pathways	0.316534	upregulated
SHC-mediated cascade:FGFR2 Homo sapiens R-HSA-5654699	1.56112	0.743059	0.482465	['FGF23']	Reactome Pathways	0.316534	upregulated
PD-1 signaling Homo sapiens R-HSA-389948	1.56112	0.743059	0.482465	['CD274']	Reactome Pathways	0.316534	upregulated
Effects of PIP2 hydrolysis Homo sapiens R-HSA-114508	1.501	0.754825	0.495421	['DGKA']	Reactome Pathways	0.305026	upregulated
CREB phosphorylation through the activation of Ras Homo sapiens R-HSA-442742	1.501	0.754825	0.495421	['CAMK2G']	Reactome Pathways	0.305026	upregulated
Caspase activation via extrinsic apoptotic signalig pathway Homo sapiens R-HSA-5357769	1.501	0.754825	0.495421	['TNFRSF10B']	Reactome Pathways	0.305026	upregulated
Uptake and actions of bacterial toxins Homo sapiens R-HSA-5339562	1.501	0.754825	0.495421	['SV2A']	Reactome Pathways	0.305026	upregulated
VEGFR2 mediated vascular permeability Homo sapiens R-HSA-5218920	1.501	0.754825	0.495421	['NOS3']	Reactome Pathways	0.305026	upregulated
Degradation of the extracellular matrix Homo sapiens R-HSA-1474228	1.13674	0.75486	0.496507	['BSG', 'HTRA1', 'COL9A2']	Reactome Pathways	0.304075	upregulated
Macroautophagy Homo sapiens R-HSA-1632852	1.2008	0.759508	0.501978	['ATG4B', 'LAMTOR2']	Reactome Pathways	0.299316	upregulated
Semaphorin interactions Homo sapiens R-HSA-373755	1.2008	0.759508	0.501978	['DPYSL4', 'PLXNB3']	Reactome Pathways	0.299316	upregulated
HATs acetylate histones Homo sapiens R-HSA-3214847	1.12575	0.759508	0.502773	['ING4', 'TAF12', 'HIST1H2BD']	Reactome Pathways	0.298628	upregulated
Gap junction trafficking Homo sapiens R-HSA-190828	1.44534	0.761006	0.508052	['GJD3']	Reactome Pathways	0.294092	upregulated
PERK regulates gene expression Homo sapiens R-HSA-381042	1.44534	0.761006	0.508052	['ATF4']	Reactome Pathways	0.294092	upregulated
Synthesis of PA Homo sapiens R-HSA-1483166	1.44534	0.761006	0.508052	['PLA2G4B']	Reactome Pathways	0.294092	upregulated
Energy dependent regulation of mTOR by LKB1-AMPK Homo sapiens R-HSA-380972	1.44534	0.761006	0.508052	['LAMTOR2']	Reactome Pathways	0.294092	upregulated
Transferrin endocytosis and recycling Homo sapiens R-HSA-917977	1.39364	0.772931	0.520368	['ATP6V0B']	Reactome Pathways	0.283689	upregulated
CDO in myogenesis Homo sapiens R-HSA-375170	1.39364	0.772931	0.520368	['CDH4']	Reactome Pathways	0.283689	upregulated
Myogenesis Homo sapiens R-HSA-525793	1.39364	0.772931	0.520368	['CDH4']	Reactome Pathways	0.283689	upregulated
PIWI-interacting RNA (piRNA) biogenesis Homo sapiens R-HSA-5601884	1.39364	0.772931	0.520368	['TDRKH']	Reactome Pathways	0.283689	upregulated
Clathrin derived vesicle budding Homo sapiens R-HSA-421837	1.14765	0.777155	0.5254	['NAPA', 'AP1G2']	Reactome Pathways	0.27951	upregulated
trans-Golgi Network Vesicle Budding Homo sapiens R-HSA-199992	1.14765	0.777155	0.5254	['NAPA', 'AP1G2']	Reactome Pathways	0.27951	upregulated
Glucagon-type ligand receptors Homo sapiens R-HSA-420092	1.34552	0.777773	0.532376	['GIPR']	Reactome Pathways	0.273781	upregulated
Termination of translesion DNA synthesis Homo sapiens R-HSA-5656169	1.34552	0.777773	0.532376	['UBA7']	Reactome Pathways	0.273781	upregulated
Gap junction trafficking and regulation Homo sapiens R-HSA-157858	1.34552	0.777773	0.532376	['GJD3']	Reactome Pathways	0.273781	upregulated
RNA Polymerase I Promoter Opening Homo sapiens R-HSA-73728	1.34552	0.777773	0.532376	['HIST1H2BD']	Reactome Pathways	0.273781	upregulated
RNA Polymerase I Promoter Escape Homo sapiens R-HSA-73772	1.34552	0.777773	0.532376	['TAF1C']	Reactome Pathways	0.273781	upregulated
Lipid digestion, mobilization, and transport Homo sapiens R-HSA-73923	1.13096	0.777773	0.533041	['PLTP', 'ABCG1']	Reactome Pathways	0.273239	upregulated
HDR through Homologous Recombination (HR) or Single Strand Annealing (SSA) Homo sapiens R-HSA-5693567	1.07384	0.777773	0.533486	['BABAM1', 'HIST1H2BD', 'RHNO1']	Reactome Pathways	0.272877	upregulated
TRAF6 Mediated Induction of proinflammatory cytokines Homo sapiens R-HSA-168180	1.11474	0.77883	0.540598	['MYD88', 'NFKB2']	Reactome Pathways	0.267126	upregulated
Antiviral mechanism by IFN-stimulated genes Homo sapiens R-HSA-1169410	1.11474	0.77883	0.540598	['UBA7', 'IFIT1']	Reactome Pathways	0.267126	upregulated
ISG15 antiviral mechanism Homo sapiens R-HSA-1169408	1.11474	0.77883	0.540598	['UBA7', 'IFIT1']	Reactome Pathways	0.267126	upregulated
HS-GAG biosynthesis Homo sapiens R-HSA-2022928	1.3006	0.77883	0.544084	['AGRN']	Reactome Pathways	0.264334	upregulated
Trafficking of AMPA receptors Homo sapiens R-HSA-399719	1.3006	0.77883	0.544084	['CAMK2G']	Reactome Pathways	0.264334	upregulated
Glutamate Binding, Activation of AMPA Receptors and Synaptic Plasticity Homo sapiens R-HSA-399721	1.3006	0.77883	0.544084	['CAMK2G']	Reactome Pathways	0.264334	upregulated
Packaging Of Telomere Ends Homo sapiens R-HSA-171306	1.3006	0.77883	0.544084	['HIST1H2BD']	Reactome Pathways	0.264334	upregulated
Negative regulation of FGFR4 signaling Homo sapiens R-HSA-5654733	1.3006	0.77883	0.544084	['FGF23']	Reactome Pathways	0.264334	upregulated
NOD1/2 Signaling Pathway Homo sapiens R-HSA-168638	1.3006	0.77883	0.544084	['CASP4']	Reactome Pathways	0.264334	upregulated
NoRC negatively regulates rRNA expression Homo sapiens R-HSA-427413	1.09899	0.781	0.548069	['TAF1C', 'HIST1H2BD']	Reactome Pathways	0.261165	upregulated
Positive epigenetic regulation of rRNA expression Homo sapiens R-HSA-5250913	1.09899	0.781	0.548069	['TAF1C', 'HIST1H2BD']	Reactome Pathways	0.261165	upregulated
Negative regulation of FGFR1 signaling Homo sapiens R-HSA-5654726	1.25858	0.781	0.5555	['FGF23']	Reactome Pathways	0.255316	upregulated
Gluconeogenesis Homo sapiens R-HSA-70263	1.25858	0.781	0.5555	['PCK2']	Reactome Pathways	0.255316	upregulated
Oncogene Induced Senescence Homo sapiens R-HSA-2559585	1.25858	0.781	0.5555	['MOV10']	Reactome Pathways	0.255316	upregulated
RNA Polymerase I Transcription Termination Homo sapiens R-HSA-73863	1.25858	0.781	0.5555	['TAF1C']	Reactome Pathways	0.255316	upregulated
DNA methylation Homo sapiens R-HSA-5334118	1.25858	0.781	0.5555	['HIST1H2BD']	Reactome Pathways	0.255316	upregulated
Signaling by Robo receptor Homo sapiens R-HSA-376176	1.25858	0.781	0.5555	['NCK2']	Reactome Pathways	0.255316	upregulated
TGF-beta receptor signaling activates SMADs Homo sapiens R-HSA-2173789	1.25858	0.781	0.5555	['BAMBI']	Reactome Pathways	0.255316	upregulated
Biological oxidations Homo sapiens R-HSA-211859	1.00521	0.783155	0.558136	['GGT7', 'NNMT', 'CYP24A1', 'MGST2', 'CMBL']	Reactome Pathways	0.25326	upregulated
Sialic acid metabolism Homo sapiens R-HSA-4085001	1.21919	0.787294	0.56663	['NEU1']	Reactome Pathways	0.2467	upregulated
FGFR2 mutant receptor activation Homo sapiens R-HSA-1839126	1.21919	0.787294	0.56663	['FGF23']	Reactome Pathways	0.2467	upregulated
Sphingolipid de novo biosynthesis Homo sapiens R-HSA-1660661	1.21919	0.787294	0.56663	['SPHK2']	Reactome Pathways	0.2467	upregulated
CD28 co-stimulation Homo sapiens R-HSA-389356	1.21919	0.787294	0.56663	['PIK3R3']	Reactome Pathways	0.2467	upregulated
E2F mediated regulation of DNA replication Homo sapiens R-HSA-113510	1.21919	0.787294	0.56663	['PPP2R3B']	Reactome Pathways	0.2467	upregulated
Homology Directed Repair Homo sapiens R-HSA-5693538	1.0175	0.78731	0.568886	['BABAM1', 'HIST1H2BD', 'RHNO1']	Reactome Pathways	0.244975	upregulated
RNA Polymerase I Promoter Clearance Homo sapiens R-HSA-73854	1.05427	0.78731	0.569968	['TAF1C', 'HIST1H2BD']	Reactome Pathways	0.24415	upregulated
Negative epigenetic regulation of rRNA expression Homo sapiens R-HSA-5250941	1.05427	0.78731	0.569968	['TAF1C', 'HIST1H2BD']	Reactome Pathways	0.24415	upregulated
Negative regulators of RIG-I/MDA5 signaling Homo sapiens R-HSA-936440	1.18218	0.79153	0.577482	['UBA7']	Reactome Pathways	0.238461	upregulated
Activated PKN1 stimulates transcription of AR (androgen receptor) regulated genes KLK2 and KLK3 Homo sapiens R-HSA-5625886	1.18218	0.79153	0.577482	['HIST1H2BD']	Reactome Pathways	0.238461	upregulated
Negative regulation of FGFR2 signaling Homo sapiens R-HSA-5654727	1.18218	0.79153	0.577482	['FGF23']	Reactome Pathways	0.238461	upregulated
Synthesis of PIPs at the plasma membrane Homo sapiens R-HSA-1660499	1.18218	0.79153	0.577482	['PIK3R3']	Reactome Pathways	0.238461	upregulated
COPI-mediated anterograde transport Homo sapiens R-HSA-6807878	1.02642	0.799106	0.584135	['NAPA', 'TMED9']	Reactome Pathways	0.233487	upregulated
Lysosome Vesicle Biogenesis Homo sapiens R-HSA-432720	1.14735	0.800902	0.588063	['AP1G2']	Reactome Pathways	0.230576	upregulated
Post NMDA receptor activation events Homo sapiens R-HSA-438064	1.14735	0.800902	0.588063	['CAMK2G']	Reactome Pathways	0.230576	upregulated
RNA Polymerase I Transcription Homo sapiens R-HSA-73864	1.01304	0.800902	0.591089	['TAF1C', 'HIST1H2BD']	Reactome Pathways	0.228347	upregulated
Transcriptional regulation of white adipocyte differentiation Homo sapiens R-HSA-381340	1.01304	0.800902	0.591089	['CEBPD', 'KLF4']	Reactome Pathways	0.228347	upregulated
Glucose metabolism Homo sapiens R-HSA-70326	1.01304	0.800902	0.591089	['NHLRC1', 'PCK2']	Reactome Pathways	0.228347	upregulated
Developmental Biology Homo sapiens R-HSA-1266738	0.964763	0.802308	0.593256	['CEBPD', 'KLF4', 'PSMB8', 'PSMB10', 'PSMB9', 'PSMB6', 'CDH4', 'DPYSL4', 'COL4A2', 'PLXNB3', 'NCK2', 'PSME2', 'LAMTOR2', 'COL9A2', 'AGRN', 'FGF23', 'FGFR3', 'CAMK2G', 'HIST1H2BD']	Reactome Pathways	0.226758	upregulated
Regulation of HSF1-mediated heat shock response Homo sapiens R-HSA-3371453	1	0.805594	0.597955	['MRPL18', 'HSPA6']	Reactome Pathways	0.223331	upregulated
Complement cascade Homo sapiens R-HSA-166658	1	0.805594	0.597955	['C1R', 'CFB']	Reactome Pathways	0.223331	upregulated
Peptide hormone metabolism Homo sapiens R-HSA-2980736	0.987291	0.811648	0.604735	['KLF4', 'SEC11C']	Reactome Pathways	0.218435	upregulated
COPI-dependent Golgi-to-ER retrograde traffic Homo sapiens R-HSA-6811434	0.987291	0.811648	0.604735	['NAPA', 'TMED9']	Reactome Pathways	0.218435	upregulated
Translesion synthesis by Y family DNA polymerases bypasses lesions on DNA template Homo sapiens R-HSA-110313	1.0835	0.812947	0.608438	['UBA7']	Reactome Pathways	0.215784	upregulated
HDR through Single Strand Annealing (SSA) Homo sapiens R-HSA-5685938	1.0835	0.812947	0.608438	['RHNO1']	Reactome Pathways	0.215784	upregulated
Toll Like Receptor 10 (TLR10) Cascade Homo sapiens R-HSA-168142	0.9749	0.812947	0.611427	['MYD88', 'NFKB2']	Reactome Pathways	0.213655	upregulated
MyD88 cascade initiated on plasma membrane Homo sapiens R-HSA-975871	0.9749	0.812947	0.611427	['MYD88', 'NFKB2']	Reactome Pathways	0.213655	upregulated
Toll Like Receptor 5 (TLR5) Cascade Homo sapiens R-HSA-168176	0.9749	0.812947	0.611427	['MYD88', 'NFKB2']	Reactome Pathways	0.213655	upregulated
TRAF6 mediated induction of NFkB and MAP kinases upon TLR7/8 or 9 activation Homo sapiens R-HSA-975138	0.962814	0.8159	0.618033	['MYD88', 'NFKB2']	Reactome Pathways	0.208988	upregulated
Transport of vitamins, nucleosides, and related molecules Homo sapiens R-HSA-425397	1.05416	0.8159	0.618245	['SLC5A6']	Reactome Pathways	0.208839	upregulated
MAP2K and MAPK activation Homo sapiens R-HSA-5674135	1.05416	0.8159	0.618245	['LAMTOR2']	Reactome Pathways	0.208839	upregulated
DNA Damage Recognition in GG-NER Homo sapiens R-HSA-5696394	1.05416	0.8159	0.618245	['XPC']	Reactome Pathways	0.208839	upregulated
Transmembrane transport of small molecules Homo sapiens R-HSA-382551	0.939691	0.816379	0.627307	['ATP6V0B', 'ATP13A1', 'SLC11A1', 'ATP10A', 'BEST1', 'SLC5A6', 'G6PC3', 'SLC22A17', 'SLC9A9', 'BSG', 'FKBP1B', 'SLC16A8', 'CAMK2G', 'ABCG1']	Reactome Pathways	0.20252	upregulated
Collagen degradation Homo sapiens R-HSA-1442490	1.02637	0.816379	0.627807	['COL9A2']	Reactome Pathways	0.202174	upregulated
Nuclear signaling by ERBB4 Homo sapiens R-HSA-1251985	1.02637	0.816379	0.627807	['STAT5A']	Reactome Pathways	0.202174	upregulated
Presynaptic phase of homologous DNA pairing and strand exchange Homo sapiens R-HSA-5693616	1.02637	0.816379	0.627807	['RHNO1']	Reactome Pathways	0.202174	upregulated
mTOR signalling Homo sapiens R-HSA-165159	1.02637	0.816379	0.627807	['LAMTOR2']	Reactome Pathways	0.202174	upregulated
Gamma carboxylation, hypusine formation and arylsulfatase activation Homo sapiens R-HSA-163841	1.02637	0.816379	0.627807	['DHPS']	Reactome Pathways	0.202174	upregulated
Activation of NMDA receptor upon glutamate binding and postsynaptic events Homo sapiens R-HSA-442755	1.02637	0.816379	0.627807	['CAMK2G']	Reactome Pathways	0.202174	upregulated
Association of TriC/CCT with target proteins during biosynthesis Homo sapiens R-HSA-390471	1.02637	0.816379	0.627807	['FBXO6']	Reactome Pathways	0.202174	upregulated
Collagen formation Homo sapiens R-HSA-1474290	0.939517	0.818114	0.630986	['COL4A2', 'COL9A2']	Reactome Pathways	0.199981	upregulated
Asparagine N-linked glycosylation Homo sapiens R-HSA-446203	0.923989	0.818114	0.631445	['NAPA', 'TMED9', 'LMAN2L', 'LMAN2', 'NEU1', 'MGAT2']	Reactome Pathways	0.199664	upregulated
Class C/3 (Metabotropic glutamate/pheromone receptors) Homo sapiens R-HSA-420499	1	0.819757	0.63713	['TAS2R14']	Reactome Pathways	0.195772	upregulated
PKB-mediated events Homo sapiens R-HSA-109703	1	0.819757	0.63713	['LAMTOR2']	Reactome Pathways	0.195772	upregulated
PRC2 methylates histones and DNA Homo sapiens R-HSA-212300	1	0.819757	0.63713	['HIST1H2BD']	Reactome Pathways	0.195772	upregulated
Unfolded Protein Response (UPR) Homo sapiens R-HSA-381119	0.928285	0.819757	0.637332	['PLA2G4B', 'ATF4']	Reactome Pathways	0.195634	upregulated
Pre-NOTCH Transcription and Translation Homo sapiens R-HSA-1912408	0.97495	0.822803	0.64622	['MOV10']	Reactome Pathways	0.18962	upregulated
Condensation of Prophase Chromosomes Homo sapiens R-HSA-2299718	0.97495	0.822803	0.64622	['HIST1H2BD']	Reactome Pathways	0.18962	upregulated
Respiratory electron transport Homo sapiens R-HSA-611105	0.906603	0.822803	0.649768	['SCO2', 'NDUFAF7']	Reactome Pathways	0.187242	upregulated
Non-integrin membrane-ECM interactions Homo sapiens R-HSA-3000171	0.951122	0.822803	0.655083	['AGRN']	Reactome Pathways	0.183704	upregulated
Fatty Acyl-CoA Biosynthesis Homo sapiens R-HSA-75105	0.951122	0.822803	0.655083	['THEM5']	Reactome Pathways	0.183704	upregulated
Deactivation of the beta-catenin transactivating complex Homo sapiens R-HSA-3769402	0.951122	0.822803	0.655083	['SOX6']	Reactome Pathways	0.183704	upregulated
Homologous DNA Pairing and Strand Exchange Homo sapiens R-HSA-5693579	0.951122	0.822803	0.655083	['RHNO1']	Reactome Pathways	0.183704	upregulated
Glucose transport Homo sapiens R-HSA-70153	0.951122	0.822803	0.655083	['G6PC3']	Reactome Pathways	0.183704	upregulated
Retinoid metabolism and transport Homo sapiens R-HSA-975634	0.951122	0.822803	0.655083	['AGRN']	Reactome Pathways	0.183704	upregulated
Transcriptional regulation of pluripotent stem cells Homo sapiens R-HSA-452723	0.951122	0.822803	0.655083	['KLF4']	Reactome Pathways	0.183704	upregulated
Signaling by Retinoic Acid Homo sapiens R-HSA-5362517	0.951122	0.822803	0.655083	['PDK2']	Reactome Pathways	0.183704	upregulated
Regulation of TP53 Activity through Phosphorylation Homo sapiens R-HSA-6804756	0.896136	0.822803	0.655858	['TAF12', 'RHNO1']	Reactome Pathways	0.18319	upregulated
Signaling by FGFR2 in disease Homo sapiens R-HSA-5655253	0.928428	0.822803	0.663724	['FGF23']	Reactome Pathways	0.178013	upregulated
Formation of Incision Complex in GG-NER Homo sapiens R-HSA-5696395	0.928428	0.822803	0.663724	['XPC']	Reactome Pathways	0.178013	upregulated
Classical antibody-mediated complement activation Homo sapiens R-HSA-173623	0.928428	0.822803	0.663724	['C1R']	Reactome Pathways	0.178013	upregulated
ERCC6 (CSB) and EHMT2 (G9a) positively regulate rRNA expression Homo sapiens R-HSA-427389	0.928428	0.822803	0.663724	['HIST1H2BD']	Reactome Pathways	0.178013	upregulated
M Phase Homo sapiens R-HSA-68886	0.891832	0.822803	0.663915	['PSMB6', 'PSME2', 'PSMB8', 'HIST1H2BD', 'PSMB10', 'PSMB9']	Reactome Pathways	0.177888	upregulated
SLC-mediated transmembrane transport Homo sapiens R-HSA-425407	0.891832	0.822803	0.663915	['SLC5A6', 'G6PC3', 'SLC11A1', 'BSG', 'SLC9A9', 'SLC16A8']	Reactome Pathways	0.177888	upregulated
Phase 0 - rapid depolarisation Homo sapiens R-HSA-5576892	0.90679	0.822803	0.672149	['CAMK2G']	Reactome Pathways	0.172535	upregulated
Intra-Golgi traffic Homo sapiens R-HSA-6811438	0.90679	0.822803	0.672149	['NAPA']	Reactome Pathways	0.172535	upregulated
Inositol phosphate metabolism Homo sapiens R-HSA-1483249	0.90679	0.822803	0.672149	['IP6K2']	Reactome Pathways	0.172535	upregulated
RNA Polymerase II HIV Promoter Escape Homo sapiens R-HSA-167162	0.90679	0.822803	0.672149	['TAF12']	Reactome Pathways	0.172535	upregulated
RNA Polymerase II Promoter Escape Homo sapiens R-HSA-73776	0.90679	0.822803	0.672149	['TAF12']	Reactome Pathways	0.172535	upregulated
RNA Polymerase II Transcription Initiation And Promoter Clearance Homo sapiens R-HSA-76042	0.90679	0.822803	0.672149	['TAF12']	Reactome Pathways	0.172535	upregulated
RNA Polymerase II Transcription Initiation Homo sapiens R-HSA-75953	0.90679	0.822803	0.672149	['TAF12']	Reactome Pathways	0.172535	upregulated
RNA Polymerase II Transcription Pre-Initiation And Promoter Opening Homo sapiens R-HSA-73779	0.90679	0.822803	0.672149	['TAF12']	Reactome Pathways	0.172535	upregulated
HIV Transcription Initiation Homo sapiens R-HSA-167161	0.90679	0.822803	0.672149	['TAF12']	Reactome Pathways	0.172535	upregulated
Interleukin-1 signaling Homo sapiens R-HSA-446652	0.90679	0.822803	0.672149	['MYD88']	Reactome Pathways	0.172535	upregulated
Phase 1 - Functionalization of compounds Homo sapiens R-HSA-211945	0.866131	0.823185	0.673621	['CYP24A1', 'CMBL']	Reactome Pathways	0.171585	upregulated
SUMOylation of RNA binding proteins Homo sapiens R-HSA-4570464	0.886136	0.828573	0.680363	['PHC1']	Reactome Pathways	0.167259	upregulated
ABC-family proteins mediated transport Homo sapiens R-HSA-382556	0.886136	0.828573	0.680363	['ABCG1']	Reactome Pathways	0.167259	upregulated
Phospholipase C-mediated cascade; FGFR4 Homo sapiens R-HSA-5654228	0.866399	0.83546	0.688372	['FGF23']	Reactome Pathways	0.162177	upregulated
DNA Damage Bypass Homo sapiens R-HSA-73893	0.866399	0.83546	0.688372	['UBA7']	Reactome Pathways	0.162177	upregulated
RNA Polymerase I Transcription Initiation Homo sapiens R-HSA-73762	0.847521	0.840626	0.696181	['TAF1C']	Reactome Pathways	0.157278	upregulated
Phospholipase C-mediated cascade: FGFR1 Homo sapiens R-HSA-5654219	0.847521	0.840626	0.696181	['FGF23']	Reactome Pathways	0.157278	upregulated
Nucleotide-binding domain, leucine rich repeat containing receptor (NLR) signaling pathways Homo sapiens R-HSA-168643	0.847521	0.840626	0.696181	['CASP4']	Reactome Pathways	0.157278	upregulated
G beta:gamma signalling through PI3Kgamma Homo sapiens R-HSA-392451	0.829446	0.846939	0.703794	['PIK3R3']	Reactome Pathways	0.152554	upregulated
Hexose transport Homo sapiens R-HSA-189200	0.829446	0.846939	0.703794	['G6PC3']	Reactome Pathways	0.152554	upregulated
DNA Double-Strand Break Repair Homo sapiens R-HSA-5693532	0.822881	0.848494	0.706281	['BABAM1', 'HIST1H2BD', 'RHNO1']	Reactome Pathways	0.151022	upregulated
Phospholipase C-mediated cascade; FGFR2 Homo sapiens R-HSA-5654221	0.812124	0.848679	0.711217	['FGF23']	Reactome Pathways	0.147998	upregulated
Creation of C4 and C2 activators Homo sapiens R-HSA-166786	0.812124	0.848679	0.711217	['C1R']	Reactome Pathways	0.147998	upregulated
Complex I biogenesis Homo sapiens R-HSA-6799198	0.812124	0.848679	0.711217	['NDUFAF7']	Reactome Pathways	0.147998	upregulated
Retrograde transport at the Trans-Golgi-Network Homo sapiens R-HSA-6811440	0.812124	0.848679	0.711217	['NAPA']	Reactome Pathways	0.147998	upregulated
Stimuli-sensing channels Homo sapiens R-HSA-2672351	0.795099	0.852835	0.717356	['FKBP1B', 'BEST1']	Reactome Pathways	0.144265	upregulated
Metabolism of vitamins and cofactors Homo sapiens R-HSA-196854	0.805731	0.852835	0.719265	['SLC5A6', 'CYP24A1', 'AGRN']	Reactome Pathways	0.143111	upregulated
Cell surface interactions at the vascular wall Homo sapiens R-HSA-202733	0.787027	0.852835	0.722462	['BSG', 'SLC16A8']	Reactome Pathways	0.141185	upregulated
Gene Silencing by RNA Homo sapiens R-HSA-211000	0.787027	0.852835	0.722462	['TDRKH', 'HIST1H2BD']	Reactome Pathways	0.141185	upregulated
Neurotransmitter Release Cycle Homo sapiens R-HSA-112310	0.779559	0.852835	0.72551	['LIN7B']	Reactome Pathways	0.139356	upregulated
G-protein beta:gamma signalling Homo sapiens R-HSA-397795	0.779559	0.852835	0.72551	['PIK3R3']	Reactome Pathways	0.139356	upregulated
Apoptotic execution phase Homo sapiens R-HSA-75153	0.779559	0.852835	0.72551	['H1F0']	Reactome Pathways	0.139356	upregulated
mRNA 3'-end processing Homo sapiens R-HSA-72187	0.779559	0.852835	0.72551	['CLP1']	Reactome Pathways	0.139356	upregulated
Post-Elongation Processing of Intron-Containing pre-mRNA Homo sapiens R-HSA-112296	0.779559	0.852835	0.72551	['CLP1']	Reactome Pathways	0.139356	upregulated
mRNA Splicing - Minor Pathway Homo sapiens R-HSA-72165	0.764234	0.855318	0.73239	['SNRNP25']	Reactome Pathways	0.135257	upregulated
Deposition of new CENPA-containing nucleosomes at the centromere Homo sapiens R-HSA-606279	0.764234	0.855318	0.73239	['HIST1H2BD']	Reactome Pathways	0.135257	upregulated
Nucleosome assembly Homo sapiens R-HSA-774815	0.764234	0.855318	0.73239	['HIST1H2BD']	Reactome Pathways	0.135257	upregulated
MHC class II antigen presentation Homo sapiens R-HSA-2132295	0.771363	0.855318	0.732441	['HLA-DOB', 'RILP']	Reactome Pathways	0.135227	upregulated
GPVI-mediated activation cascade Homo sapiens R-HSA-114604	0.749499	0.860261	0.739098	['PIK3R3']	Reactome Pathways	0.131298	upregulated
XBP1(S) activates chaperone genes Homo sapiens R-HSA-381038	0.749499	0.860261	0.739098	['PLA2G4B']	Reactome Pathways	0.131298	upregulated
Meiotic recombination Homo sapiens R-HSA-912446	0.73532	0.862219	0.745638	['HIST1H2BD']	Reactome Pathways	0.127472	upregulated
Mitochondrial protein import Homo sapiens R-HSA-1268020	0.73532	0.862219	0.745638	['TAZ']	Reactome Pathways	0.127472	upregulated
Golgi Associated Vesicle Biogenesis Homo sapiens R-HSA-432722	0.73532	0.862219	0.745638	['NAPA']	Reactome Pathways	0.127472	upregulated
Assembly of collagen fibrils and other multimeric structures Homo sapiens R-HSA-2022090	0.73532	0.862219	0.745638	['COL4A2']	Reactome Pathways	0.127472	upregulated
IRE1alpha activates chaperones Homo sapiens R-HSA-381070	0.721666	0.868179	0.752014	['PLA2G4B']	Reactome Pathways	0.123774	upregulated
Gene Expression Homo sapiens R-HSA-74160	0.8977	0.871106	0.756927	['TDRKH', 'ZNF792', 'CDKN1A', 'EEF1A1P5', 'DDX49', 'PSMB10', 'THG1L', 'PSMB6', 'CLP1', 'TAF1C', 'SESN2', 'JUNB', 'ZNF740', 'ZNF684', 'SEC11C', 'ZNF540', 'TGIF1', 'TAF12', 'GADD45A', 'TNFRSF10B', 'TRMT1', 'RABGGTA', 'ELL3', 'PSMB8', 'PSMB9', 'MOV10', 'TP53I3', 'SCO2', 'ZNF419', 'ZNF317', 'PSME2', 'LAMTOR2', 'SNRNP25', 'ZNF213', 'ZNF256', 'HIST1H2BD', 'RHNO1']	Reactome Pathways	0.120946	upregulated
Post-translational protein modification Homo sapiens R-HSA-597592	0.837604	0.871106	0.75713	['PIGS', 'NAPA', 'TMED9', 'PHC1', 'LMAN2L', 'LMAN2', 'DHPS', 'NEU1', 'NSMCE1', 'XPC', 'MGAT2']	Reactome Pathways	0.12083	upregulated
Chemokine receptors bind chemokines Homo sapiens R-HSA-380108	0.708508	0.871106	0.758231	['CXCL16']	Reactome Pathways	0.120199	upregulated
Respiratory electron transport, ATP synthesis by chemiosmotic coupling, and heat production by uncoupling proteins. Homo sapiens R-HSA-163200	0.727883	0.871822	0.760563	['SCO2', 'NDUFAF7']	Reactome Pathways	0.118865	upregulated
tRNA processing in the nucleus Homo sapiens R-HSA-6784531	0.69582	0.871822	0.764292	['CLP1']	Reactome Pathways	0.116741	upregulated
Meiotic synapsis Homo sapiens R-HSA-1221632	0.69582	0.871822	0.764292	['HIST1H2BD']	Reactome Pathways	0.116741	upregulated
Pre-NOTCH Expression and Processing Homo sapiens R-HSA-1912422	0.69582	0.871822	0.764292	['MOV10']	Reactome Pathways	0.116741	upregulated
Golgi-to-ER retrograde transport Homo sapiens R-HSA-8856688	0.721107	0.871822	0.764993	['NAPA', 'TMED9']	Reactome Pathways	0.116342	upregulated
Formation of the beta-catenin:TCF transactivating complex Homo sapiens R-HSA-201722	0.683578	0.873668	0.770201	['HIST1H2BD']	Reactome Pathways	0.113396	upregulated
rRNA modification in the nucleus Homo sapiens R-HSA-6790901	0.683578	0.873668	0.770201	['DDX49']	Reactome Pathways	0.113396	upregulated
Infectious disease Homo sapiens R-HSA-5663205	0.797755	0.873668	0.770305	['PSMB6', 'TAF12', 'SV2A', 'PSME2', 'PSMB8', 'PSMB10', 'PSMB9']	Reactome Pathways	0.113337	upregulated
Telomere Maintenance Homo sapiens R-HSA-157579	0.671757	0.875271	0.775963	['HIST1H2BD']	Reactome Pathways	0.110159	upregulated
PI Metabolism Homo sapiens R-HSA-1483255	0.660338	0.875271	0.78158	['PIK3R3']	Reactome Pathways	0.107026	upregulated
HDACs deacetylate histones Homo sapiens R-HSA-3214815	0.660338	0.875271	0.78158	['HIST1H2BD']	Reactome Pathways	0.107026	upregulated
RHO GTPases activate PKNs Homo sapiens R-HSA-5625740	0.660338	0.875271	0.78158	['HIST1H2BD']	Reactome Pathways	0.107026	upregulated
Translocation of GLUT4 to the plasma membrane Homo sapiens R-HSA-1445148	0.660338	0.875271	0.78158	['RALGAPA2']	Reactome Pathways	0.107026	upregulated
Cleavage of Growing Transcript in the Termination Region Homo sapiens R-HSA-109688	0.660338	0.875271	0.78158	['CLP1']	Reactome Pathways	0.107026	upregulated
RNA Polymerase II Transcription Termination Homo sapiens R-HSA-73856	0.660338	0.875271	0.78158	['CLP1']	Reactome Pathways	0.107026	upregulated
Post-Elongation Processing of the Transcript Homo sapiens R-HSA-76044	0.660338	0.875271	0.78158	['CLP1']	Reactome Pathways	0.107026	upregulated
Epigenetic regulation of gene expression Homo sapiens R-HSA-212165	0.689022	0.878633	0.786091	['TAF1C', 'HIST1H2BD']	Reactome Pathways	0.104527	upregulated
Ca2+ pathway Homo sapiens R-HSA-4086398	0.649299	0.878633	0.787057	['MOV10']	Reactome Pathways	0.103994	upregulated
RNA Polymerase I, RNA Polymerase III, and Mitochondrial Transcription Homo sapiens R-HSA-504046	0.682942	0.880651	0.790105	['TAF1C', 'HIST1H2BD']	Reactome Pathways	0.102315	upregulated
Cytochrome P450 - arranged by substrate type Homo sapiens R-HSA-211897	0.638622	0.881821	0.792397	['CYP24A1']	Reactome Pathways	0.101057	upregulated
Synthesis of substrates in N-glycan biosythesis Homo sapiens R-HSA-446219	0.628289	0.886226	0.797603	['NEU1']	Reactome Pathways	0.0982131	upregulated
HDR through Homologous Recombination (HRR) Homo sapiens R-HSA-5685942	0.618284	0.889083	0.802679	['RHNO1']	Reactome Pathways	0.095458	upregulated
RNA Polymerase II Pre-transcription Events Homo sapiens R-HSA-674695	0.618284	0.889083	0.802679	['TAF12']	Reactome Pathways	0.095458	upregulated
Disease Homo sapiens R-HSA-1643685	0.818499	0.893513	0.808142	['STAT5A', 'CDKN1A', 'TAF12', 'PIK3R3', 'PSMB8', 'PSMB10', 'PSMB9', 'NFKB2', 'PSMB6', 'SV2A', 'PSME2', 'AGRN', 'FGF23', 'FGFR3', 'MYD88']	Reactome Pathways	0.0925125	upregulated
Glycosaminoglycan metabolism Homo sapiens R-HSA-1630316	0.654078	0.893513	0.809196	['IDUA', 'AGRN']	Reactome Pathways	0.0919463	upregulated
Transcription of the HIV genome Homo sapiens R-HSA-167172	0.590089	0.900903	0.817157	['TAF12']	Reactome Pathways	0.0876945	upregulated
Cell Cycle, Mitotic Homo sapiens R-HSA-69278	0.770707	0.901122	0.819735	['PSMB6', 'CDKN1A', 'FZR1', 'PSME2', 'PPP2R3B', 'PSMB8', 'HIST1H2BD', 'PSMB10', 'PSMB9']	Reactome Pathways	0.0863265	upregulated
RNA Polymerase II Transcription Homo sapiens R-HSA-73857	0.637896	0.901122	0.819894	['TAF12', 'CLP1']	Reactome Pathways	0.0862421	upregulated
Amyloid fiber formation Homo sapiens R-HSA-977225	0.581252	0.901759	0.821743	['HIST1H2BD']	Reactome Pathways	0.0852637	upregulated
Transcriptional regulation by small RNAs Homo sapiens R-HSA-5578749	0.548393	0.917947	0.838969	['HIST1H2BD']	Reactome Pathways	0.076254	upregulated
Extracellular matrix organization Homo sapiens R-HSA-1474244	0.698423	0.917947	0.839081	['COL4A2', 'BSG', 'HTRA1', 'COL9A2', 'AGRN']	Reactome Pathways	0.0761961	upregulated
Cell Cycle Homo sapiens R-HSA-1640170	0.767866	0.918762	0.84112	['PSMB6', 'BABAM1', 'CDKN1A', 'FZR1', 'PSME2', 'PPP2R3B', 'PSMB8', 'PSMB10', 'HIST1H2BD', 'PSMB9', 'RHNO1']	Reactome Pathways	0.075142	upregulated
DNA Repair Homo sapiens R-HSA-73894	0.693362	0.919871	0.843431	['BABAM1', 'UBA7', 'XPC', 'HIST1H2BD', 'RHNO1']	Reactome Pathways	0.0739505	upregulated
Binding and Uptake of Ligands by Scavenger Receptors Homo sapiens R-HSA-2173782	0.533313	0.922291	0.846949	['COL4A2']	Reactome Pathways	0.072143	upregulated
G alpha (12/13) signalling events Homo sapiens R-HSA-416482	0.526079	0.925054	0.850789	['PIK3R3']	Reactome Pathways	0.0701781	upregulated
Cardiac conduction Homo sapiens R-HSA-5576891	0.584805	0.927844	0.854662	['FKBP1B', 'CAMK2G']	Reactome Pathways	0.0682055	upregulated
RNA polymerase II transcribes snRNA genes Homo sapiens R-HSA-6807505	0.512182	0.930245	0.858184	['ELL3']	Reactome Pathways	0.0664197	upregulated
G alpha (q) signalling events Homo sapiens R-HSA-416476	0.620061	0.930465	0.859697	['ARHGEF25', 'DGKA', 'PIK3R3']	Reactome Pathways	0.0656546	upregulated
Biosynthesis of the N-glycan precursor (dolichol lipid-linked oligosaccharide, LLO) and transfer to a nascent protein Homo sapiens R-HSA-446193	0.505505	0.931259	0.861743	['NEU1']	Reactome Pathways	0.0646223	upregulated
Factors involved in megakaryocyte development and platelet production Homo sapiens R-HSA-983231	0.559389	0.939767	0.870939	['IRF7', 'SH2B2']	Reactome Pathways	0.0600124	upregulated
G alpha (s) signalling events Homo sapiens R-HSA-418555	0.555364	0.941082	0.873483	['GIPR', 'RAMP1']	Reactome Pathways	0.0587456	upregulated
Global Genome Nucleotide Excision Repair (GG-NER) Homo sapiens R-HSA-5696399	0.480442	0.941406	0.87511	['XPC']	Reactome Pathways	0.0579375	upregulated
p75 NTR receptor-mediated signalling Homo sapiens R-HSA-193704	0.474559	0.942127	0.878245	['MYD88']	Reactome Pathways	0.0563845	upregulated
mRNA Splicing Homo sapiens R-HSA-72172	0.547486	0.942127	0.878433	['CLP1', 'SNRNP25']	Reactome Pathways	0.0562911	upregulated
Meiosis Homo sapiens R-HSA-1500620	0.463212	0.946968	0.884281	['HIST1H2BD']	Reactome Pathways	0.0534096	upregulated
Chromosome Maintenance Homo sapiens R-HSA-73886	0.457739	0.94752	0.887186	['HIST1H2BD']	Reactome Pathways	0.0519851	upregulated
Platelet homeostasis Homo sapiens R-HSA-418346	0.452393	0.94752	0.890019	['NOS3']	Reactome Pathways	0.0506008	upregulated
Diseases of glycosylation Homo sapiens R-HSA-3781865	0.44717	0.94752	0.89278	['AGRN']	Reactome Pathways	0.0492553	upregulated
Translation Homo sapiens R-HSA-72766	0.521576	0.94752	0.894386	['EEF1A1P5', 'SEC11C']	Reactome Pathways	0.0484752	upregulated
Regulation of TP53 Activity Homo sapiens R-HSA-5633007	0.521576	0.94752	0.894386	['TAF12', 'RHNO1']	Reactome Pathways	0.0484752	upregulated
Activation of HOX genes during differentiation Homo sapiens R-HSA-5619507	0.442066	0.94752	0.895473	['HIST1H2BD']	Reactome Pathways	0.0479477	upregulated
Eukaryotic Translation Elongation Homo sapiens R-HSA-156842	0.442066	0.94752	0.895473	['EEF1A1P5']	Reactome Pathways	0.0479477	upregulated
Activation of anterior HOX genes in hindbrain development during early embryogenesis Homo sapiens R-HSA-5617472	0.442066	0.94752	0.895473	['HIST1H2BD']	Reactome Pathways	0.0479477	upregulated
Membrane Trafficking Homo sapiens R-HSA-199991	0.656204	0.954766	0.903666	['NAPA', 'TMED9', 'GJD3', 'AP1G2', 'LMAN2L', 'LMAN2', 'RALGAPA2']	Reactome Pathways	0.0439922	upregulated
EPH-Ephrin signaling Homo sapiens R-HSA-2682334	0.413721	0.958887	0.910267	['NCK2']	Reactome Pathways	0.0408311	upregulated
Chaperonin-mediated protein folding Homo sapiens R-HSA-390466	0.413721	0.958887	0.910267	['FBXO6']	Reactome Pathways	0.0408311	upregulated
Organelle biogenesis and maintenance Homo sapiens R-HSA-1852241	0.603512	0.960526	0.913176	['MRPS9', 'MRPS24', 'MRPL18', 'MRPL46', 'MRPS5']	Reactome Pathways	0.0394454	upregulated
Visual phototransduction Homo sapiens R-HSA-2187338	0.40506	0.960725	0.914719	['AGRN']	Reactome Pathways	0.0387125	upregulated
Metabolism of water-soluble vitamins and cofactors Homo sapiens R-HSA-196849	0.400864	0.961553	0.916861	['SLC5A6']	Reactome Pathways	0.0376965	upregulated
Transport of inorganic cations/anions and amino acids/oligopeptides Homo sapiens R-HSA-425393	0.396753	0.962322	0.91895	['SLC9A9']	Reactome Pathways	0.0367083	upregulated
Protein folding Homo sapiens R-HSA-391251	0.388778	0.963525	0.922971	['FBXO6']	Reactome Pathways	0.0348119	upregulated
Chromatin modifying enzymes Homo sapiens R-HSA-3247509	0.521794	0.963525	0.92417	['ING4', 'TAF12', 'HIST1H2BD']	Reactome Pathways	0.0342481	upregulated
Chromatin organization Homo sapiens R-HSA-4839726	0.521794	0.963525	0.92417	['ING4', 'TAF12', 'HIST1H2BD']	Reactome Pathways	0.0342481	upregulated
Vesicle-mediated transport Homo sapiens R-HSA-5653656	0.63885	0.965927	0.927834	['NAPA', 'TMED9', 'GJD3', 'AP1G2', 'LMAN2L', 'COL4A2', 'LMAN2', 'RALGAPA2']	Reactome Pathways	0.0325296	upregulated
Mitotic Prophase Homo sapiens R-HSA-68875	0.366658	0.968272	0.93388	['HIST1H2BD']	Reactome Pathways	0.0297091	upregulated
SRP-dependent cotranslational protein targeting to membrane Homo sapiens R-HSA-1799339	0.366658	0.968272	0.93388	['SEC11C']	Reactome Pathways	0.0297091	upregulated
Metabolism of proteins Homo sapiens R-HSA-392499	0.729206	0.968272	0.935345	['PIGS', 'NAPA', 'TMED9', 'PHC1', 'EEF1A1P5', 'LMAN2L', 'PLA2G4B', 'DHPS', 'NSMCE1', 'XPC', 'KLF4', 'TAZ', 'LMAN2', 'NEU1', 'FBXO6', 'MGAT2', 'HIST1H2BD', 'ATF4', 'MSRB1', 'SEC11C']	Reactome Pathways	0.0290283	upregulated
Nucleotide Excision Repair Homo sapiens R-HSA-5696398	0.363212	0.968272	0.935541	['XPC']	Reactome Pathways	0.028937	upregulated
Selenoamino acid metabolism Homo sapiens R-HSA-2408522	0.353252	0.970001	0.940281	['NNMT']	Reactome Pathways	0.0267423	upregulated
Intra-Golgi and retrograde Golgi-to-ER traffic Homo sapiens R-HSA-6811442	0.438432	0.970001	0.940628	['NAPA', 'TMED9']	Reactome Pathways	0.0265821	upregulated
G alpha (i) signalling events Homo sapiens R-HSA-418594	0.490615	0.970001	0.941311	['NPB', 'TAS2R14', 'CXCL16']	Reactome Pathways	0.0262669	upregulated
Signaling by NOTCH Homo sapiens R-HSA-157118	0.320956	0.980651	0.954871	['MOV10']	Reactome Pathways	0.0200552	upregulated
Processing of Capped Intron-Containing Pre-mRNA Homo sapiens R-HSA-72203	0.406001	0.980651	0.955789	['CLP1', 'SNRNP25']	Reactome Pathways	0.019638	upregulated
Peptide ligand-binding receptors Homo sapiens R-HSA-375276	0.406001	0.980651	0.955789	['NPB', 'CXCL16']	Reactome Pathways	0.019638	upregulated
Muscle contraction Homo sapiens R-HSA-397014	0.39966	0.982031	0.958518	['FKBP1B', 'CAMK2G']	Reactome Pathways	0.0183999	upregulated
Late Phase of HIV Life Cycle Homo sapiens R-HSA-162599	0.305698	0.98343	0.961268	['TAF12']	Reactome Pathways	0.0171554	upregulated
mRNA Splicing - Major Pathway Homo sapiens R-HSA-72163	0.291817	0.987625	0.96676	['CLP1']	Reactome Pathways	0.0146813	upregulated
GPCR ligand binding Homo sapiens R-HSA-500792	0.524911	0.988	0.969144	['NPB', 'GIPR', 'FZD7', 'TAS2R14', 'RAMP1', 'CXCL16']	Reactome Pathways	0.0136119	upregulated
Transmission across Chemical Synapses Homo sapiens R-HSA-112315	0.370688	0.988	0.969909	['LIN7B', 'CAMK2G']	Reactome Pathways	0.0132688	upregulated
HIV Life Cycle Homo sapiens R-HSA-162587	0.277126	0.988203	0.972193	['TAF12']	Reactome Pathways	0.0122477	upregulated
Neurotransmitter Receptor Binding And Downstream Transmission In The Postsynaptic Cell Homo sapiens R-HSA-112314	0.275146	0.988203	0.972893	['CAMK2G']	Reactome Pathways	0.0119351	upregulated
Neuronal System Homo sapiens R-HSA-112316	0.388951	0.995807	0.981782	['LRFN3', 'LIN7B', 'CAMK2G']	Reactome Pathways	0.00798492	upregulated
Major pathway of rRNA processing in the nucleolus Homo sapiens R-HSA-6791226	0.234833	0.996741	0.985305	['DDX49']	Reactome Pathways	0.00642921	upregulated
Hemostasis Homo sapiens R-HSA-109582	0.493831	0.996741	0.985862	['NOS3', 'DGKA', 'BSG', 'IRF7', 'PIK3R3', 'SLC16A8', 'SH2B2']	Reactome Pathways	0.0061837	upregulated
Platelet activation, signaling and aggregation Homo sapiens R-HSA-76002	0.307989	0.996741	0.987989	['DGKA', 'PIK3R3']	Reactome Pathways	0.00524788	upregulated
RHO GTPase Effectors Homo sapiens R-HSA-195258	0.305522	0.996741	0.98851	['LIN7B', 'HIST1H2BD']	Reactome Pathways	0.00501887	upregulated
rRNA processing Homo sapiens R-HSA-72312	0.21631	0.996741	0.989722	['DDX49']	Reactome Pathways	0.00448672	upregulated
Class A/1 (Rhodopsin-like receptors) Homo sapiens R-HSA-373076	0.23995	0.999977	0.997523	['NPB', 'CXCL16']	Reactome Pathways	0.00107688	upregulated
Signal Transduction Homo sapiens R-HSA-162582	0.646312	0.999977	0.99815	['RNF31', 'NPB', 'CDKN1A', 'GIPR', 'ARHGEF25', 'DGKA', 'PIK3R3', 'MST1R', 'LIN7B', 'PSMB10', 'CXCL16', 'PSMB6', 'SOCS1', 'SHARPIN', 'NCK2', 'SOX6', 'JUNB', 'FGF23', 'CAMK2G', 'SH2B2', 'PDK2', 'STAT5A', 'TGIF1', 'ATP6V0B', 'NOS3', 'FZD7', 'TNFRSF10B', 'TAS2R14', 'PSMB8', 'PSMB9', 'MOV10', 'COL4A2', 'BAMBI', 'PSME2', 'LAMTOR2', 'RBCK1', 'COL9A2', 'AGRN', 'RAMP1', 'FGFR3', 'MYD88', 'HIST1H2BD']	Reactome Pathways	0.000804144	upregulated
Signaling by GPCR Homo sapiens R-HSA-372790	0.533805	0.999977	0.998364	['NPB', 'GIPR', 'ARHGEF25', 'FZD7', 'DGKA', 'TAS2R14', 'PIK3R3', 'PSMB8', 'PSMB10', 'PSMB9', 'CXCL16', 'PSMB6', 'PSME2', 'LAMTOR2', 'RAMP1', 'FGF23', 'FGFR3', 'CAMK2G']	Reactome Pathways	0.000711145	upregulated
Signaling by Rho GTPases Homo sapiens R-HSA-194315	0.210541	0.999977	0.999102	['LIN7B', 'HIST1H2BD']	Reactome Pathways	0.000390174	upregulated
GPCR downstream signaling Homo sapiens R-HSA-388396	0.308943	0.999977	0.999977	['NPB', 'GIPR', 'ARHGEF25', 'DGKA', 'TAS2R14', 'PIK3R3', 'RAMP1', 'CXCL16']	Reactome Pathways	1.01957e-05	upregulated
